# Supplementary material for: Causes and length of stay of readmission among individuals with traumatic spinal cord injury: a prospective observational cohort study
Source: Spinal Cord. 2023 Feb 25;61(7):383–90. doi: 10.1038/s41393-023-00874-6 (PMC10348909; doi:10.1038/s41393-023-00874-6)
Supplement: Supplementary file 1 — Data Set 1 [file 41393_2023_874_MOESM1_ESM.xls]

## Sheet: Foglio1
id	data_nascita	sesso	provincia_residenza	regione_residenza	uo	regioneUO	datadiingresso	provenienza	datadimissione	tipodestinazione	eziologia	asia	livellosensdx	livellosenssx	livellomotdx	livellomotsx	causarientro_valutazione	causarientro_urologia	causarientro_decubiti	causarientro_osteoarticolare	causarientro_respiratorio	causarientro_dolore	causarientro_spasticita	causarientro_viscerali	causarientro_sessuali	causarientro_cicloriabilitativo	causarientro_socioassistenziale	causarientro_completamento	causarientro_riavvicinamento	interventiurologici	interventidecubiti	interventidolore	interventispasticita	interventiviscerali	interventisessuale	interventirespiratori	interventiosteoarticolare
1042	1978-03-16	M	BG	Lombardia	A.O. OSPEDALI RIUNITI - BERGAMO (MEDICINA FISICA E RIABILITAZIONE)	Lombardia	2013-12-06	Domicilio	2013-12-21	Acuti	Traumatica	A	C5	C5	C6	C5	0	1	1	0	0	1	1	1	1	1	0	0	0	1	1	1	1	1	1	0	0
1043	1958-09-22	M	BG	Lombardia	A.O. OSPEDALI RIUNITI - BERGAMO (MEDICINA FISICA E RIABILITAZIONE)	Lombardia	2013-10-21	Domicilio	2013-11-29	Domicilio	Traumatica	A	T12	T12	T12	T12	0	1	1	0	0	1	1	1	1	1	0	1	0	1	1	1	1	1	1	0	0
1045	1935-04-13	M	BG	Lombardia	A.O. OSPEDALI RIUNITI - BERGAMO (MEDICINA FISICA E RIABILITAZIONE)	Lombardia	2014-01-09	Domicilio	2014-01-29	Domicilio	Traumatica	A	L1	L1	L1	L1	1	1	1	0	0	1	1	1	1	1	0	0	0	1	1	1	1	1	1	0	0
1046	1962-01-27	M	BG	Lombardia	A.O. OSPEDALI RIUNITI - BERGAMO (MEDICINA FISICA E RIABILITAZIONE)	Lombardia	2014-03-01	Acuti	2014-03-08	Domicilio	Traumatica	A	T10	T10	T10	T10	1	0	0	0	0	0	0	1	0	1	0	0	0	0	0	0	0	2	0	0	0
1508	1948-05-05	F	BG	Lombardia	A.O. OSPEDALI RIUNITI - BERGAMO (MEDICINA FISICA E RIABILITAZIONE)	Lombardia	2014-03-04	Domicilio	2014-04-11	Domicilio	Traumatica	D	T3	T3	T3	T3	1	0	0	0	0	1	0	1	0	1	1	0	0	0	0	1	0	1	0	0	0
1509	1962-07-02	M	BG	Lombardia	A.O. OSPEDALI RIUNITI - BERGAMO (MEDICINA FISICA E RIABILITAZIONE)	Lombardia	2014-04-08	Domicilio	2014-05-29	Domicilio	Traumatica	A	C6	C6	C6	C6	0	1	0	0	1	1	1	0	0	1	0	0	0	1	0	1	1	0	0	1	0
1510	1983-07-20	M	BG	Lombardia	A.O. OSPEDALI RIUNITI - BERGAMO (MEDICINA FISICA E RIABILITAZIONE)	Lombardia	2014-01-23	Acuti	2014-04-18	Domicilio	Traumatica	A	T10	T10	T10	T10	1	1	1	0	1	1	1	0	0	1	0	0	0	1	1	1	1	0	0	1	0
1511	1974-10-12	M	BG	Lombardia	A.O. OSPEDALI RIUNITI - BERGAMO (MEDICINA FISICA E RIABILITAZIONE)	Lombardia	2014-04-07	Riabilitativa	2014-05-28	Domicilio	Traumatica	A	T1	T1	C7	C6	1	1	1	0	1	1	1	0	0	1	1	0	0	1	1	1	1	0	0	1	0
1512	1977-08-30	M	BG	Lombardia	A.O. OSPEDALI RIUNITI - BERGAMO (MEDICINA FISICA E RIABILITAZIONE)	Lombardia	2014-01-17	Acuti	2014-03-19	Domicilio	Traumatica	A	T3	T3	T3	T3	0	1	1	0	1	1	1	0	1	1	0	0	0	1	2	1	1	0	1	1	0
1729	1947-04-16	M	BG	Lombardia	A.O. OSPEDALI RIUNITI - BERGAMO (MEDICINA FISICA E RIABILITAZIONE)	Lombardia	2014-05-06	Domicilio	2014-06-10	Domicilio	Traumatica	D	C5	C5	C5	C5	0	0	0	0	0	0	1	0	0	1	0	0	0	0	0	0	1	0	0	0	0
1986	1976-11-30	M	BG	Lombardia	A.O. OSPEDALI RIUNITI - BERGAMO (MEDICINA FISICA E RIABILITAZIONE)	Lombardia	2014-07-01	Acuti	2014-07-17	Domicilio	Traumatica	A	T7	T7	T7	T7	1	0	0	0	0	1	0	0	0	1	0	0	0	0	0	1	0	0	0	0	0
2306	1963-03-21	M	BG	Lombardia	A.O. OSPEDALI RIUNITI - BERGAMO (MEDICINA FISICA E RIABILITAZIONE)	Lombardia	2014-07-10	Domicilio	2014-07-25	Domicilio	Traumatica	A	C5	C5	C6	C6	1	0	0	0	0	0	1	0	0	1	0	0	0	0	0	0	1	0	0	0	0
2307	1985-06-05	M	BG	Lombardia	A.O. OSPEDALI RIUNITI - BERGAMO (MEDICINA FISICA E RIABILITAZIONE)	Lombardia	2014-06-11	Domicilio	2014-08-09	Domicilio	Traumatica	A	C6	C7	C6	C7	1	0	0	0	0	1	1	0	0	1	1	0	0	0	0	1	1	0	0	0	0
2825	1961-12-30	M	BG	Lombardia	A.O. OSPEDALI RIUNITI - BERGAMO (MEDICINA FISICA E RIABILITAZIONE)	Lombardia	2014-08-04	Domicilio	2014-09-18	Domicilio	Traumatica	A	T7	T7	T7	T7	1	0	1	1	0	1	1	1	0	1	0	0	0	0	1	1	1	1	0	0	1
3206	1971-10-18	M	BG	Lombardia	A.O. OSPEDALI RIUNITI - BERGAMO (MEDICINA FISICA E RIABILITAZIONE)	Lombardia	2014-10-28	Domicilio	2014-11-17	Domicilio	Traumatica	A	T5	T5	T5	T5	1	1	0	0	0	0	1	1	0	1	0	0	0	1	0	0	1	1	0	0	0
3211	1978-03-13	M	BG	Lombardia	A.O. OSPEDALI RIUNITI - BERGAMO (MEDICINA FISICA E RIABILITAZIONE)	Lombardia	2014-05-30	Domicilio	2014-11-06	Acuti	Traumatica	A	T8	T8	T8	T8	1	0	1	0	0	0	0	0	0	1	1	0	0	0	2	0	0	0	0	0	0
496	1950-11-07	F	CT	Sicilia	A.O. PER L'EMERGENZA CANNIZZARO (UNITA' SPINALE UNIPOLARE)	Sicilia	2014-05-23	_	2014-06-04	Riabilitativa	Traumatica	C	T6	T6	L1	L1	1	0	0	0	1	0	0	0	0	1	0	1	0	0	0	0	0	0	0	1	0
497	1960-09-15	M	CT	Sicilia	A.O. PER L'EMERGENZA CANNIZZARO (UNITA' SPINALE UNIPOLARE)	Sicilia	2014-10-28	Acuti	2014-11-15	Acuti	Traumatica	A	T12	T12	C4	C4	0	0	1	0	0	0	1	1	0	0	0	0	0	0	1	0	1	1	0	0	0
789	1960-07-10	M	CT	Sicilia	A.O. PER L'EMERGENZA CANNIZZARO (UNITA' SPINALE UNIPOLARE)	Sicilia	2014-03-19	Acuti	2014-03-31	Domicilio	Traumatica	A	C5	C5	C4	C5	0	0	0	0	1	0	1	1	0	0	0	0	0	0	0	0	1	1	0	1	0
961	1957-01-05	M	AG	Sicilia	A.O. PER L'EMERGENZA CANNIZZARO (UNITA' SPINALE UNIPOLARE)	Sicilia	2014-05-16	Domicilio	2014-06-12	Domicilio	Traumatica	A	C5	C5	C4	C4	0	1	0	0	0	0	0	1	0	0	0	0	0	2	0	0	0	1	0	0	0
1424	1998-10-25	F	CT	Sicilia	A.O. PER L'EMERGENZA CANNIZZARO (UNITA' SPINALE UNIPOLARE)	Sicilia	2014-03-31	Domicilio	2014-05-08	Domicilio	Traumatica	A	T2	T1	T1	T2	0	1	0	1	0	0	0	1	0	1	0	0	0	1	0	0	0	1	0	0	1
2336	1992-06-19	M	CT	Sicilia	A.O. PER L'EMERGENZA CANNIZZARO (UNITA' SPINALE UNIPOLARE)	Sicilia	2014-01-31	Domicilio	2014-06-12	Domicilio	Traumatica	A	T9	T9	T9	T9	0	0	1	0	0	0	0	0	0	0	0	0	0	0	1	0	0	0	0	0	0
2385	1989-01-12	M	XT	Estero	A.O. PER L'EMERGENZA CANNIZZARO (UNITA' SPINALE UNIPOLARE)	Sicilia	2014-09-04	Acuti	2015-02-09	Riabilitativa	Traumatica	A	T3	T3	C6	C6	1	0	0	0	1	0	0	1	0	1	0	0	0	0	0	0	0	1	0	1	0
2992	1974-08-04	F	SR	Sicilia	A.O. PER L'EMERGENZA CANNIZZARO (UNITA' SPINALE UNIPOLARE)	Sicilia	2014-09-23	Domicilio	2014-10-28	Domicilio	Traumatica	A	C8	C6	C5	C5	1	0	0	1	0	1	0	1	0	0	0	0	0	0	0	1	0	1	0	0	1
3105	1991-01-19	F	CT	Sicilia	A.O. PER L'EMERGENZA CANNIZZARO (UNITA' SPINALE UNIPOLARE)	Sicilia	2014-10-15	_	2014-11-06	Domicilio	Traumatica	B	C7	C7	C6	C6	0	0	0	0	0	0	0	0	0	0	0	0	0	0	0	0	0	0	0	0	0
3258	1955-08-12	M	RG	Sicilia	A.O. PER L'EMERGENZA CANNIZZARO (UNITA' SPINALE UNIPOLARE)	Sicilia	2014-11-15	Domicilio	2014-12-23	Domicilio	Traumatica	B	L1	L1	L1	L1	0	1	0	0	0	1	0	1	0	0	0	0	0	2	0	1	0	1	0	0	0
3306	1983-03-03	M	RG	Sicilia	A.O. PER L'EMERGENZA CANNIZZARO (UNITA' SPINALE UNIPOLARE)	Sicilia	2013-08-15	Acuti	2014-01-16	Acuti	Traumatica	A	C5	C5	C5	C5	0	0	1	0	0	0	0	0	0	0	0	0	0	0	1	0	0	0	0	0	0
3422	1984-04-29	M	CT	Sicilia	A.O. PER L'EMERGENZA CANNIZZARO (UNITA' SPINALE UNIPOLARE)	Sicilia	2015-02-11	Domicilio	2015-02-14	Domicilio	Traumatica	A	C6	C6	C6	C6	1	1	0	0	0	0	0	0	0	0	0	0	0	1	0	0	0	0	0	0	0
3426	1983-01-15	F	CT	Sicilia	A.O. PER L'EMERGENZA CANNIZZARO (UNITA' SPINALE UNIPOLARE)	Sicilia	2015-02-11	Domicilio	2015-03-14	Domicilio	Traumatica	A	C6	C6	C6	C6	1	1	0	0	0	0	0	0	0	0	0	0	0	1	0	0	0	0	0	0	0
3427	1976-06-05	F	CT	Sicilia	A.O. PER L'EMERGENZA CANNIZZARO (UNITA' SPINALE UNIPOLARE)	Sicilia	2015-02-19	Domicilio	2015-02-25	Domicilio	Traumatica	B	C4	C4	C4	C4	1	1	0	0	0	0	0	0	0	0	0	0	0	1	0	0	0	0	0	0	0
3428	1972-03-01	M	RG	Sicilia	A.O. PER L'EMERGENZA CANNIZZARO (UNITA' SPINALE UNIPOLARE)	Sicilia	2014-12-02	Domicilio	2015-03-02	Domicilio	Traumatica	A	C4	C4	C5	C5	1	1	1	0	0	0	0	0	0	1	1	0	0	1	1	0	0	0	0	0	0
3434	1935-03-13	M	CT	Sicilia	A.O. PER L'EMERGENZA CANNIZZARO (UNITA' SPINALE UNIPOLARE)	Sicilia	2015-03-10	Domicilio	2015-03-18	Domicilio	Traumatica	C	C4	C4	C4	C4	1	1	0	0	0	0	1	0	0	0	0	0	0	1	0	0	1	0	0	0	0
3437	1954-01-29	M	EN	Sicilia	A.O. PER L'EMERGENZA CANNIZZARO (UNITA' SPINALE UNIPOLARE)	Sicilia	2014-11-17	Domicilio	2015-02-18	Domicilio	Traumatica	D	C4	C4	C4	C4	1	0	0	0	0	0	1	0	0	1	0	0	0	0	0	0	1	0	0	0	0
955	1957-11-09	M	PU	Marche	A.O.U.OSPEDALI RIUNITI - ANCONA (SOS UNITA' SPINALE)	Marche	2014-11-28	Domicilio	2015-01-09	Domicilio	Traumatica	B	T6	T6	T6	T6	0	0	1	0	0	0	1	0	0	0	0	0	0	0	1	0	2	0	0	0	0
821	1978-06-20	M	BA	Puglia	AO POLICLINICO DI BARI (MEDICINA FISICA E RIABILITAZIONE)	Puglia	2013-10-14	Domicilio	2013-12-24	Domicilio	Traumatica	A	T5	T4	T12	L1	0	1	1	0	0	0	0	1	1	1	0	0	0	1	2	0	0	1	1	0	0
859	1980-04-10	M	BA	Puglia	AO POLICLINICO DI BARI (MEDICINA FISICA E RIABILITAZIONE)	Puglia	2013-11-21	Domicilio	2014-03-08	Domicilio	Traumatica	B	T12	T12	T12	T12	0	1	1	0	0	0	0	1	0	1	0	0	0	1	2	0	0	2	0	0	0
2089	1960-04-23	M	TA	Puglia	AO POLICLINICO DI BARI (MEDICINA FISICA E RIABILITAZIONE)	Puglia	2014-03-26	_	2014-04-17	Domicilio	Traumatica	A	L1	L1	L1	L1	0	0	0	0	0	0	0	1	0	1	0	0	0	0	0	0	0	1	0	0	0
2444	1954-08-20	M	BR	Puglia	AO POLICLINICO DI BARI (MEDICINA FISICA E RIABILITAZIONE)	Puglia	2014-05-12	Spinale	2014-07-03	Domicilio	Traumatica	A	T9	T9	T9	T9	1	1	0	0	0	0	0	0	0	1	0	1	0	1	0	0	0	0	0	0	0
2474	1963-05-13	F	BA	Puglia	AO POLICLINICO DI BARI (MEDICINA FISICA E RIABILITAZIONE)	Puglia	2014-09-17	_	2014-09-24	Domicilio	Traumatica	B	T6	T6	T6	T6	1	0	1	0	0	0	1	0	0	1	0	0	0	0	2	0	1	0	0	0	0
2994	1972-04-20	F	BR	Puglia	AO POLICLINICO DI BARI (MEDICINA FISICA E RIABILITAZIONE)	Puglia	2014-10-12	_	2014-10-15	Domicilio	Traumatica	A	T6	T6	T6	T6	1	1	0	0	0	0	1	0	0	0	0	0	0	2	0	0	1	0	0	0	0
1817	1932-10-06	M	NO	Piemonte	AOU OSP. MAGGIORE DELLA CARITA' NOVARA (RECUPERO E RIEDUCAZIONE FUNZIONALE)	Piemonte	2013-11-11	Assistenziale	2013-12-02	Domicilio	Traumatica	D	C4	C4	C7	C7	1	0	0	0	0	0	0	0	0	1	0	0	0	0	0	0	0	0	0	0	0
1818	1945-04-30	M	NO	Piemonte	AOU OSP. MAGGIORE DELLA CARITA' NOVARA (RECUPERO E RIEDUCAZIONE FUNZIONALE)	Piemonte	2013-11-22	Domicilio	2013-11-27	Domicilio	Traumatica	C	L2	L2	L2	L2	0	1	0	0	0	0	0	0	0	0	0	0	0	1	0	0	0	0	0	0	0
1819	1957-06-06	M	NO	Piemonte	AOU OSP. MAGGIORE DELLA CARITA' NOVARA (RECUPERO E RIEDUCAZIONE FUNZIONALE)	Piemonte	2013-12-06	Domicilio	2014-01-18	Domicilio	Traumatica	A	T12	T12	T12	T12	0	1	1	0	0	0	0	0	0	1	0	0	0	1	2	0	0	0	0	0	0
979	1979-02-26	M	UD	Friuli-Venezia Giulia	AZ. OSPEDALIERO - UNIVERSITARIA CAREGGI (UNITA' SPINALE)	Toscana	2013-12-19	Domicilio	2013-12-22	Domicilio	Traumatica	A	T11	T11	T11	T11	0	1	0	0	0	0	0	0	0	0	0	0	0	2	0	0	0	0	0	0	0
1063	1995-10-05	M	SI	Toscana	AZ. OSPEDALIERO - UNIVERSITARIA CAREGGI (UNITA' SPINALE)	Toscana	2013-11-18	Domicilio	2013-11-21	Domicilio	Traumatica	C	T6	T6	T6	T6	0	1	0	0	0	0	0	0	0	0	0	0	0	2	0	0	0	0	0	0	0
1071	1972-09-02	F	RM	Lazio	AZ. OSPEDALIERO - UNIVERSITARIA CAREGGI (UNITA' SPINALE)	Toscana	2013-12-09	Domicilio	2013-12-12	Domicilio	Traumatica	C	C6	C6	C6	C6	0	1	0	0	0	0	0	0	0	0	0	0	0	2	0	0	0	0	0	0	0
1108	1978-10-12	M	PE	Abruzzo	AZ. OSPEDALIERO - UNIVERSITARIA CAREGGI (UNITA' SPINALE)	Toscana	2013-09-30	Domicilio	2013-12-02	Domicilio	Traumatica	NV	T5	T5	T5	T5	0	1	0	0	0	0	0	0	0	0	0	0	0	2	0	0	0	0	0	0	0
1110	1974-09-16	M	AP	Marche	AZ. OSPEDALIERO - UNIVERSITARIA CAREGGI (UNITA' SPINALE)	Toscana	2013-12-16	Domicilio	2013-12-20	Domicilio	Traumatica	C	T3	T3	T3	T3	0	1	0	0	0	0	0	0	1	0	0	0	0	2	0	0	0	0	1	0	0
1135	1992-10-25	M	VE	Veneto	AZ. OSPEDALIERO - UNIVERSITARIA CAREGGI (UNITA' SPINALE)	Toscana	2013-12-02	Domicilio	2013-12-13	Domicilio	Traumatica	D	L1	L1	L1	L1	0	1	0	0	0	0	0	0	0	0	0	0	0	1	0	0	0	0	0	0	0
1160	1974-08-14	M	BZ	Trentino-Alto Adige	AZ. OSPEDALIERO - UNIVERSITARIA CAREGGI (UNITA' SPINALE)	Toscana	2013-11-20	Domicilio	2013-12-13	Domicilio	Traumatica	A	T11	T11	T11	T11	0	1	0	0	0	0	0	0	0	0	0	0	0	2	0	0	0	0	0	0	0
1161	1989-11-30	M	FI	Toscana	AZ. OSPEDALIERO - UNIVERSITARIA CAREGGI (UNITA' SPINALE)	Toscana	2013-10-11	Domicilio	2013-10-14	Domicilio	Traumatica	A	C2	C2	C2	C2	0	0	0	0	1	0	0	0	0	0	0	0	0	0	0	0	0	0	0	1	0
1162	1955-03-21	M	PA	Sicilia	AZ. OSPEDALIERO - UNIVERSITARIA CAREGGI (UNITA' SPINALE)	Toscana	2013-10-21	Domicilio	2013-10-28	Domicilio	Traumatica	A	T4	T4	T4	T4	0	1	0	0	1	0	0	0	0	0	0	0	0	2	0	0	0	0	0	1	0
1163	1956-07-10	M	PI	Toscana	AZ. OSPEDALIERO - UNIVERSITARIA CAREGGI (UNITA' SPINALE)	Toscana	2013-11-11	Domicilio	2013-11-16	Domicilio	Traumatica	D	C7	C7	C7	C7	0	1	0	0	1	0	0	0	0	0	0	0	0	2	0	0	0	0	0	1	0
1179	1946-08-04	M	VV	Calabria	AZ. OSPEDALIERO - UNIVERSITARIA CAREGGI (UNITA' SPINALE)	Toscana	2013-11-28	Domicilio	2013-12-17	Riabilitativa	Traumatica	A	L1	L1	L1	L1	0	1	0	0	0	1	0	0	0	0	0	0	0	2	0	2	0	0	0	0	0
1234	1956-01-31	M	VT	Lazio	AZ. OSPEDALIERO - UNIVERSITARIA CAREGGI (UNITA' SPINALE)	Toscana	2013-11-04	Domicilio	2013-12-21	Domicilio	Traumatica	C	T6	T6	T6	T6	0	0	1	0	0	0	0	0	0	0	0	0	0	0	2	0	0	0	0	0	0
1235	1960-02-08	M	GR	Toscana	AZ. OSPEDALIERO - UNIVERSITARIA CAREGGI (UNITA' SPINALE)	Toscana	2013-10-30	Domicilio	2014-03-14	Domicilio	Traumatica	NV	T7	T7	T7	T7	0	0	1	0	0	0	0	0	0	0	0	0	0	0	2	0	0	0	0	0	0
1241	1947-07-14	M	SI	Toscana	AZ. OSPEDALIERO - UNIVERSITARIA CAREGGI (UNITA' SPINALE)	Toscana	2013-10-14	Domicilio	2013-12-21	Domicilio	Traumatica	A	T4	T4	T4	T4	0	0	1	0	0	0	0	0	0	0	0	0	0	0	2	0	0	0	0	0	0
1244	1961-02-22	M	RM	Lazio	AZ. OSPEDALIERO - UNIVERSITARIA CAREGGI (UNITA' SPINALE)	Toscana	2013-09-30	Domicilio	2013-11-07	Domicilio	Traumatica	A	C4	C4	C4	C4	0	0	0	0	0	0	0	1	0	0	0	0	0	0	0	0	0	2	0	0	0
1250	1965-11-20	M	SA	Campania	AZ. OSPEDALIERO - UNIVERSITARIA CAREGGI (UNITA' SPINALE)	Toscana	2013-10-02	Domicilio	2013-10-18	Domicilio	Traumatica	C	T12	T12	T12	T12	0	0	0	1	0	0	0	0	0	0	0	0	0	0	0	0	0	0	0	0	2
1254	1966-06-13	M	GR	Toscana	AZ. OSPEDALIERO - UNIVERSITARIA CAREGGI (UNITA' SPINALE)	Toscana	2013-11-19	Domicilio	2014-02-08	Domicilio	Traumatica	A	T5	T5	T5	T5	0	0	1	1	0	0	0	0	0	0	0	0	0	0	2	0	0	0	0	0	2
1255	1959-01-12	M	LI	Toscana	AZ. OSPEDALIERO - UNIVERSITARIA CAREGGI (UNITA' SPINALE)	Toscana	2013-10-01	Domicilio	2014-03-25	Domicilio	Traumatica	A	T8	T8	T8	T8	0	0	1	1	0	0	0	0	0	0	0	0	0	0	2	0	0	0	0	0	2
1261	1985-12-08	F	FI	Toscana	AZ. OSPEDALIERO - UNIVERSITARIA CAREGGI (UNITA' SPINALE)	Toscana	2013-11-18	Domicilio	2013-11-24	Domicilio	Traumatica	D	C5	C5	C5	C5	0	1	1	1	1	0	0	0	0	0	0	0	0	2	1	0	0	0	0	1	2
1263	1982-05-19	M	PO	Toscana	AZ. OSPEDALIERO - UNIVERSITARIA CAREGGI (UNITA' SPINALE)	Toscana	2013-11-06	Domicilio	2013-11-09	Domicilio	Traumatica	A	T12	T12	T12	T12	0	1	1	1	1	0	0	0	0	0	0	0	0	1	1	0	0	0	0	1	2
1267	1960-05-17	F	AR	Toscana	AZ. OSPEDALIERO - UNIVERSITARIA CAREGGI (UNITA' SPINALE)	Toscana	2013-11-18	Domicilio	2013-11-24	Domicilio	Traumatica	D	L1	L1	L1	L1	0	0	0	1	0	0	0	0	0	0	0	0	0	0	0	0	0	0	0	0	2
1268	1971-11-02	M	SI	Toscana	AZ. OSPEDALIERO - UNIVERSITARIA CAREGGI (UNITA' SPINALE)	Toscana	2013-11-15	Domicilio	2013-11-20	Domicilio	Traumatica	A	C7	C7	C7	C7	0	1	0	1	0	0	0	0	0	0	0	0	0	1	0	0	0	0	0	0	2
1312	1982-06-24	F	CZ	Calabria	AZ. OSPEDALIERO - UNIVERSITARIA CAREGGI (UNITA' SPINALE)	Toscana	2014-01-07	Domicilio	2014-07-10	Riabilitativa	Traumatica	ND	ND	NV	ND	NV	0	1	0	0	0	0	0	0	0	0	0	0	0	2	0	0	0	0	0	0	0
1630	1970-11-16	M	RI	Lazio	AZ. OSPEDALIERO - UNIVERSITARIA CAREGGI (UNITA' SPINALE)	Toscana	2014-05-15	_	2014-05-18	Domicilio	Traumatica	A	C4	C4	C4	C4	0	1	1	0	0	0	0	0	0	0	0	0	0	2	2	0	0	0	0	0	0
1632	1972-12-20	M	PT	Toscana	AZ. OSPEDALIERO - UNIVERSITARIA CAREGGI (UNITA' SPINALE)	Toscana	2014-01-27	Acuti	2014-02-08	Domicilio	Traumatica	A	T12	T12	T12	T12	0	0	0	1	0	0	0	0	0	0	0	0	0	0	0	0	0	0	0	0	1
1634	1952-03-27	M	AR	Toscana	AZ. OSPEDALIERO - UNIVERSITARIA CAREGGI (UNITA' SPINALE)	Toscana	2014-03-26	Domicilio	2014-05-31	Domicilio	Traumatica	A	T4	T4	T4	T4	0	0	1	0	0	0	1	0	0	0	0	0	0	0	2	0	2	0	0	0	0
1636	1977-02-19	M	PG	Umbria	AZ. OSPEDALIERO - UNIVERSITARIA CAREGGI (UNITA' SPINALE)	Toscana	2014-04-01	Domicilio	2014-04-15	Domicilio	Traumatica	A	T12	T12	T12	T12	0	0	1	0	0	0	1	0	0	0	0	0	0	0	2	0	2	0	0	0	0
1638	1971-05-31	M	FI	Toscana	AZ. OSPEDALIERO - UNIVERSITARIA CAREGGI (UNITA' SPINALE)	Toscana	2014-03-27	Domicilio	2014-04-05	Domicilio	Traumatica	A	T5	T5	T5	T5	0	0	0	1	0	0	0	0	0	0	0	0	0	0	0	0	0	0	0	0	2
1639	1974-01-01	M	FI	Toscana	AZ. OSPEDALIERO - UNIVERSITARIA CAREGGI (UNITA' SPINALE)	Toscana	2014-01-13	Assistenziale	2014-01-16	Assistenziale	Traumatica	A	C7	C7	C7	C7	0	0	0	1	1	0	0	0	0	0	0	0	0	0	0	0	0	0	0	1	2
1640	1971-10-23	M	RM	Lazio	AZ. OSPEDALIERO - UNIVERSITARIA CAREGGI (UNITA' SPINALE)	Toscana	2014-02-10	Domicilio	2014-02-15	Domicilio	Traumatica	A	C5	C5	C5	C5	0	1	0	1	1	0	0	0	0	0	0	0	0	2	0	0	0	0	0	1	2
1647	1973-10-01	M	BA	Puglia	AZ. OSPEDALIERO - UNIVERSITARIA CAREGGI (UNITA' SPINALE)	Toscana	2014-01-20	Domicilio	2014-01-30	Domicilio	Traumatica	A	T4	T4	T4	T4	0	0	0	0	0	0	1	0	0	0	0	0	0	0	0	0	2	0	0	0	0
1651	1975-10-20	M	FI	Toscana	AZ. OSPEDALIERO - UNIVERSITARIA CAREGGI (UNITA' SPINALE)	Toscana	2014-02-24	Domicilio	2014-02-28	Domicilio	Traumatica	B	C5	C5	C5	C5	0	0	0	1	0	0	0	1	0	0	0	0	0	0	0	0	0	1	0	0	2
1652	1967-04-18	M	PI	Toscana	AZ. OSPEDALIERO - UNIVERSITARIA CAREGGI (UNITA' SPINALE)	Toscana	2014-01-27	Domicilio	2014-03-16	Domicilio	Traumatica	A	C5	C5	C5	C5	0	0	0	1	0	0	0	1	0	0	0	0	0	0	0	0	0	1	0	0	2
1653	1965-03-03	M	TA	Puglia	AZ. OSPEDALIERO - UNIVERSITARIA CAREGGI (UNITA' SPINALE)	Toscana	2014-03-11	Acuti	2014-06-14	Domicilio	Traumatica	A	C4	C4	C4	C4	0	0	1	1	0	0	0	1	0	0	0	0	0	0	2	0	0	1	0	0	2
1659	1984-07-22	M	AR	Toscana	AZ. OSPEDALIERO - UNIVERSITARIA CAREGGI (UNITA' SPINALE)	Toscana	2014-01-20	Domicilio	2014-02-01	Domicilio	Traumatica	B	C5	C5	C5	C5	0	0	0	0	0	0	1	0	0	1	0	0	0	0	0	0	2	0	0	0	0
1660	1959-12-10	M	AP	Marche	AZ. OSPEDALIERO - UNIVERSITARIA CAREGGI (UNITA' SPINALE)	Toscana	2014-06-17	Domicilio	2014-06-25	Domicilio	Traumatica	A	T12	T12	T12	T12	0	0	0	0	0	0	1	1	0	0	0	0	0	0	0	0	2	1	0	0	0
1690	1970-01-04	M	FI	Toscana	AZ. OSPEDALIERO - UNIVERSITARIA CAREGGI (UNITA' SPINALE)	Toscana	2014-02-04	Domicilio	2014-02-12	Domicilio	Traumatica	A	T7	T7	T7	T7	0	0	0	0	0	0	0	1	0	0	0	0	0	0	0	0	0	1	0	0	0
1735	1961-12-01	M	SI	Toscana	AZ. OSPEDALIERO - UNIVERSITARIA CAREGGI (UNITA' SPINALE)	Toscana	2014-03-03	Domicilio	2014-04-17	Domicilio	Traumatica	C	C4	C4	C4	C4	0	0	0	1	0	0	0	0	0	0	0	0	0	0	0	0	0	0	0	0	2
1763	1953-10-19	M	GR	Toscana	AZ. OSPEDALIERO - UNIVERSITARIA CAREGGI (UNITA' SPINALE)	Toscana	2014-01-07	Domicilio	2014-01-28	Domicilio	Traumatica	A	C5	C5	C5	C5	0	0	0	0	0	0	1	0	0	0	0	0	0	0	0	0	2	0	0	0	0
1765	1959-08-04	M	PI	Toscana	AZ. OSPEDALIERO - UNIVERSITARIA CAREGGI (UNITA' SPINALE)	Toscana	2014-01-07	Domicilio	2014-05-21	Domicilio	Traumatica	A	C7	C7	C7	C7	0	0	1	0	0	0	1	0	0	0	0	0	0	0	2	0	2	0	0	0	0
1767	1969-01-21	M	LI	Toscana	AZ. OSPEDALIERO - UNIVERSITARIA CAREGGI (UNITA' SPINALE)	Toscana	2014-01-08	Domicilio	2014-03-25	Acuti	Traumatica	A	T5	T5	T5	T5	0	1	1	0	0	0	1	0	0	0	0	0	0	2	2	0	2	0	0	0	0
1775	1960-05-08	M	PI	Toscana	AZ. OSPEDALIERO - UNIVERSITARIA CAREGGI (UNITA' SPINALE)	Toscana	2014-01-07	Domicilio	2014-01-16	Domicilio	Traumatica	A	T4	T4	T4	T4	0	0	0	0	0	0	1	0	0	0	0	0	0	0	0	0	1	0	0	0	0
1776	1954-05-08	M	FI	Toscana	AZ. OSPEDALIERO - UNIVERSITARIA CAREGGI (UNITA' SPINALE)	Toscana	2014-04-14	Acuti	2014-05-10	Domicilio	Traumatica	D	C4	C4	C4	C4	0	0	0	1	0	0	1	0	0	0	0	0	0	0	0	0	1	0	0	0	2
1777	1981-01-01	M	PU	Marche	AZ. OSPEDALIERO - UNIVERSITARIA CAREGGI (UNITA' SPINALE)	Toscana	2014-05-08	Domicilio	2014-05-24	Domicilio	Traumatica	A	T5	T5	T5	T5	1	0	0	1	0	0	1	0	0	0	0	0	0	0	0	0	1	0	0	0	2
2480	1968-11-28	M	FI	Toscana	AZ. OSPEDALIERO - UNIVERSITARIA CAREGGI (UNITA' SPINALE)	Toscana	2014-07-01	Domicilio	2014-07-09	Domicilio	Traumatica	ND	L1	L1	L1	L1	0	0	0	0	0	0	0	1	0	0	0	0	0	0	0	0	0	1	0	0	0
2483	1968-05-29	M	CE	Campania	AZ. OSPEDALIERO - UNIVERSITARIA CAREGGI (UNITA' SPINALE)	Toscana	2014-07-21	Domicilio	2014-08-07	Acuti	Traumatica	A	T4	T4	T4	T4	0	1	0	0	0	0	0	1	0	0	0	0	0	2	0	0	0	2	0	0	0
2491	1973-04-18	M	SP	Liguria	AZ. OSPEDALIERO - UNIVERSITARIA CAREGGI (UNITA' SPINALE)	Toscana	2014-07-21	Domicilio	2014-08-01	Domicilio	Traumatica	B	C6	C6	C6	C6	0	1	0	0	0	0	0	0	0	0	0	0	0	1	0	0	0	0	0	0	0
2493	1963-07-16	M	TA	Puglia	AZ. OSPEDALIERO - UNIVERSITARIA CAREGGI (UNITA' SPINALE)	Toscana	2014-06-16	Domicilio	2014-09-04	Acuti	Traumatica	A	T9	T9	T9	T9	0	1	1	0	0	0	1	0	0	0	0	0	0	1	2	0	1	0	0	0	0
2494	1952-04-22	M	FI	Toscana	AZ. OSPEDALIERO - UNIVERSITARIA CAREGGI (UNITA' SPINALE)	Toscana	2014-02-25	Domicilio	2014-10-02	Acuti	Traumatica	A	C7	C7	C7	C7	0	1	1	0	0	0	1	0	0	0	0	0	0	1	2	0	1	0	0	0	0
2495	1944-04-15	M	VT	Lazio	AZ. OSPEDALIERO - UNIVERSITARIA CAREGGI (UNITA' SPINALE)	Toscana	2014-07-07	Domicilio	2014-07-11	Domicilio	Traumatica	A	C6	C6	C6	C6	1	1	1	0	0	0	1	0	0	0	0	0	0	1	2	0	1	0	0	0	0
2497	1955-06-15	M	CA	Sardegna	AZ. OSPEDALIERO - UNIVERSITARIA CAREGGI (UNITA' SPINALE)	Toscana	2014-07-29	Domicilio	2014-08-02	Domicilio	Traumatica	A	T10	T10	T10	T10	0	0	1	0	0	0	0	0	0	0	0	0	0	0	2	0	0	0	0	0	0
2499	1991-06-07	M	LU	Toscana	AZ. OSPEDALIERO - UNIVERSITARIA CAREGGI (UNITA' SPINALE)	Toscana	2014-04-14	Domicilio	2014-08-29	Riabilitativa	Traumatica	A	C5	C5	C5	C5	0	0	1	0	0	0	0	0	0	0	0	0	0	0	2	0	0	0	0	0	0
2500	1969-01-28	M	PT	Toscana	AZ. OSPEDALIERO - UNIVERSITARIA CAREGGI (UNITA' SPINALE)	Toscana	2014-07-02	Domicilio	2014-08-01	Domicilio	Traumatica	A	T12	T12	T12	T12	0	1	1	0	0	0	0	0	0	0	0	0	0	1	2	0	0	0	0	0	0
2501	1948-05-19	M	FI	Toscana	AZ. OSPEDALIERO - UNIVERSITARIA CAREGGI (UNITA' SPINALE)	Toscana	2014-09-15	Domicilio	2014-09-18	Domicilio	Traumatica	A	C7	C7	C7	C7	0	1	1	1	0	0	0	0	0	0	0	0	0	1	2	0	0	0	0	0	2
2560	1948-03-09	M	RA	Emilia-Romagna	AZ. OSPEDALIERO - UNIVERSITARIA CAREGGI (UNITA' SPINALE)	Toscana	2014-02-03	_	2014-02-06	Domicilio	Traumatica	A	T7	T7	T7	T7	0	1	0	0	0	0	0	0	0	0	0	0	0	2	0	0	0	0	0	0	0
2567	1978-07-08	M	FI	Toscana	AZ. OSPEDALIERO - UNIVERSITARIA CAREGGI (UNITA' SPINALE)	Toscana	2014-02-07	_	2014-03-28	Domicilio	Traumatica	A	T5	T5	T5	T5	0	1	0	0	0	0	0	0	0	0	0	0	0	2	0	0	0	0	0	0	0
2585	1977-08-07	M	FI	Toscana	AZ. OSPEDALIERO - UNIVERSITARIA CAREGGI (UNITA' SPINALE)	Toscana	2014-02-27	_	2014-03-17	Domicilio	Traumatica	A	T1	T1	T1	T1	0	1	0	0	0	0	0	0	0	0	0	0	0	2	0	0	0	0	0	0	0
2589	1962-06-24	M	LI	Toscana	AZ. OSPEDALIERO - UNIVERSITARIA CAREGGI (UNITA' SPINALE)	Toscana	2014-01-10	Domicilio	2014-01-15	Domicilio	Traumatica	A	T9	T9	T9	T9	0	1	0	0	0	0	0	0	1	0	0	0	0	2	0	0	0	0	1	0	0
2595	1976-11-24	M	AR	Toscana	AZ. OSPEDALIERO - UNIVERSITARIA CAREGGI (UNITA' SPINALE)	Toscana	2014-03-03	_	2014-03-06	Domicilio	Traumatica	D	S1	S1	S1	S1	0	1	0	0	0	0	0	0	0	0	0	0	0	2	0	0	0	0	0	0	0
2600	1947-11-01	M	LU	Toscana	AZ. OSPEDALIERO - UNIVERSITARIA CAREGGI (UNITA' SPINALE)	Toscana	2014-03-06	_	2014-03-11	Domicilio	Traumatica	A	T12	T12	T12	T12	0	1	0	0	0	0	0	0	0	0	0	0	0	2	0	0	0	0	0	0	0
2609	1968-11-12	M	FI	Toscana	AZ. OSPEDALIERO - UNIVERSITARIA CAREGGI (UNITA' SPINALE)	Toscana	2014-02-24	_	2014-03-06	Domicilio	Traumatica	A	T4	T4	T4	T4	0	1	0	0	0	0	0	0	0	0	0	0	0	2	0	0	0	0	0	0	0
2616	1975-10-23	M	BR	Puglia	AZ. OSPEDALIERO - UNIVERSITARIA CAREGGI (UNITA' SPINALE)	Toscana	2014-03-18	_	2014-04-15	Domicilio	Traumatica	A	L1	L1	L1	L1	0	1	0	0	0	0	0	0	0	0	0	0	0	1	0	0	0	0	0	0	0
2625	1967-07-19	M	PT	Toscana	AZ. OSPEDALIERO - UNIVERSITARIA CAREGGI (UNITA' SPINALE)	Toscana	2014-03-24	_	2014-03-29	Domicilio	Traumatica	C	C6	C6	C6	C6	0	1	0	0	0	0	0	0	0	0	0	0	0	2	0	0	0	0	0	0	0
2631	1977-03-10	M	LU	Toscana	AZ. OSPEDALIERO - UNIVERSITARIA CAREGGI (UNITA' SPINALE)	Toscana	2014-03-28	_	2014-04-15	Domicilio	Traumatica	NV	L1	L1	L1	L1	0	1	0	0	0	0	0	0	0	0	0	0	0	2	0	0	0	0	0	0	0
2673	1979-10-04	M	FI	Toscana	AZ. OSPEDALIERO - UNIVERSITARIA CAREGGI (UNITA' SPINALE)	Toscana	2014-06-30	_	2014-07-03	Domicilio	Traumatica	A	C7	C7	C7	C7	0	1	0	0	0	0	0	0	0	0	0	0	0	2	0	0	0	0	0	0	0
2677	1966-05-11	M	AR	Toscana	AZ. OSPEDALIERO - UNIVERSITARIA CAREGGI (UNITA' SPINALE)	Toscana	2014-04-07	_	2014-07-09	Domicilio	Traumatica	A	C5	C5	C5	C5	0	1	0	0	0	0	0	0	0	0	0	0	0	2	0	0	0	0	0	0	0
2680	1984-03-03	M	GR	Toscana	AZ. OSPEDALIERO - UNIVERSITARIA CAREGGI (UNITA' SPINALE)	Toscana	2013-12-18	_	2013-12-28	Domicilio	Traumatica	A	T12	T12	T12	T12	0	1	0	0	0	0	0	0	0	0	0	0	0	2	0	0	0	0	0	0	0
2698	1965-08-09	M	LU	Toscana	AZ. OSPEDALIERO - UNIVERSITARIA CAREGGI (UNITA' SPINALE)	Toscana	2014-05-02	_	2014-05-10	Domicilio	Traumatica	A	T8	T8	T8	T8	0	1	0	0	0	0	0	0	0	0	0	0	0	2	0	0	0	0	0	0	0
2701	1975-10-03	M	PO	Toscana	AZ. OSPEDALIERO - UNIVERSITARIA CAREGGI (UNITA' SPINALE)	Toscana	2013-10-11	_	2013-10-15	Domicilio	Traumatica	D	T1	T1	T1	T1	0	1	0	0	0	0	0	0	0	0	0	0	0	2	0	0	0	0	0	0	0
2712	1977-04-23	M	LI	Toscana	AZ. OSPEDALIERO - UNIVERSITARIA CAREGGI (UNITA' SPINALE)	Toscana	2014-05-12	_	2014-05-17	Domicilio	Traumatica	A	T4	T4	T4	T4	0	1	0	0	0	0	0	0	0	0	0	0	0	2	0	0	0	0	0	0	0
2713	1949-08-27	M	AV	Campania	AZ. OSPEDALIERO - UNIVERSITARIA CAREGGI (UNITA' SPINALE)	Toscana	2014-05-12	_	2014-05-17	Domicilio	Traumatica	A	L1	L1	L1	L1	0	1	0	0	0	0	0	0	0	0	0	0	0	2	0	0	0	0	0	0	0
2724	1985-07-05	M	FI	Toscana	AZ. OSPEDALIERO - UNIVERSITARIA CAREGGI (UNITA' SPINALE)	Toscana	2014-06-13	_	2014-06-23	Domicilio	Traumatica	C	T4	T4	T4	T4	0	1	0	0	0	0	0	0	0	0	0	0	0	2	0	0	0	0	0	0	0
2755	1966-03-18	M	SP	Liguria	AZ. OSPEDALIERO - UNIVERSITARIA CAREGGI (UNITA' SPINALE)	Toscana	2014-06-30	_	2014-07-03	Domicilio	Traumatica	A	C6	C6	C6	C6	0	1	0	0	0	0	0	0	0	0	0	0	0	2	0	0	0	0	0	0	0
2756	1984-10-14	M	AN	Marche	AZ. OSPEDALIERO - UNIVERSITARIA CAREGGI (UNITA' SPINALE)	Toscana	2014-06-30	_	2014-07-05	Domicilio	Traumatica	A	C6	C6	C6	C6	0	1	0	0	0	0	0	0	0	0	0	0	0	2	0	0	0	0	0	0	0
2764	1972-03-09	F	LU	Toscana	AZ. OSPEDALIERO - UNIVERSITARIA CAREGGI (UNITA' SPINALE)	Toscana	2014-05-19	_	2014-06-06	Domicilio	Traumatica	NV	S1	S1	S1	S1	0	1	0	0	0	0	0	0	0	0	0	0	0	2	0	0	0	0	0	0	0
2842	1958-05-28	F	BO	Emilia-Romagna	AZ. OSPEDALIERO - UNIVERSITARIA CAREGGI (UNITA' SPINALE)	Toscana	2014-07-07	_	2014-07-31	Domicilio	Traumatica	NV	C7	C7	C7	C7	0	1	0	0	0	0	0	0	0	0	0	0	0	2	0	0	0	0	0	0	0
2844	1955-09-04	F	SR	Sicilia	AZ. OSPEDALIERO - UNIVERSITARIA CAREGGI (UNITA' SPINALE)	Toscana	2014-07-07	_	2014-07-10	Domicilio	Traumatica	NV	L5	L5	L5	L5	0	1	0	0	0	0	0	0	0	0	0	0	0	2	0	0	0	0	0	0	0
2853	1969-11-27	M	LU	Toscana	AZ. OSPEDALIERO - UNIVERSITARIA CAREGGI (UNITA' SPINALE)	Toscana	2014-07-18	_	2014-07-22	Domicilio	Traumatica	C	T9	T9	T9	T9	0	1	0	0	0	0	0	0	0	0	0	0	0	1	0	0	0	0	0	0	0
2864	1974-02-17	M	CS	Calabria	AZ. OSPEDALIERO - UNIVERSITARIA CAREGGI (UNITA' SPINALE)	Toscana	2014-07-28	_	2014-07-31	Domicilio	Traumatica	C	T7	T7	T7	T7	0	1	0	0	0	0	0	0	0	0	0	0	0	2	0	0	0	0	0	0	0
2920	1962-05-07	M	FI	Toscana	AZ. OSPEDALIERO - UNIVERSITARIA CAREGGI (UNITA' SPINALE)	Toscana	2014-09-12	_	2014-09-22	Domicilio	Traumatica	NV	L3	L3	L3	L3	0	1	0	0	0	0	0	0	0	0	0	0	0	1	0	0	0	0	0	0	0
2929	1976-10-12	M	RM	Lazio	AZ. OSPEDALIERO - UNIVERSITARIA CAREGGI (UNITA' SPINALE)	Toscana	2014-09-22	_	2014-10-04	Domicilio	Traumatica	A	T11	T11	T11	T11	0	1	0	0	0	0	0	0	0	0	0	0	0	2	0	0	0	0	0	0	0
2933	1976-11-09	M	RN	Emilia-Romagna	AZ. OSPEDALIERO - UNIVERSITARIA CAREGGI (UNITA' SPINALE)	Toscana	2014-09-23	_	2014-09-26	Domicilio	Traumatica	NV	C7	C7	C7	C7	0	1	0	0	0	0	0	0	0	0	0	0	0	2	0	0	0	0	0	0	0
3215	1963-02-01	M	AL	Piemonte	AZ. SS.ANTONIO E BIAGIO E C.ARRIGO (MEDICINA FISICA E RIABILITAZIONE)	Piemonte	2014-10-28	Domicilio	2014-11-17	Domicilio	Traumatica	A	C3	C3	C3	C3	1	0	1	0	0	0	0	0	0	1	0	0	0	0	1	0	0	0	0	0	0
3216	1974-05-05	M	GE	Liguria	AZ. SS.ANTONIO E BIAGIO E C.ARRIGO (MEDICINA FISICA E RIABILITAZIONE)	Piemonte	2014-09-16	Domicilio	2014-11-22	Domicilio	Traumatica	A	L2	L2	L2	L2	1	1	1	0	0	1	0	1	0	1	0	0	0	2	2	1	0	1	0	0	0
1387	1947-04-19	M	PG	Umbria	AZIENDA OSPEDALIERA PERUGIA (UNITA' SPINALE)	Umbria	2014-08-04	Riabilitativa	2014-09-03	Domicilio	Traumatica	C	C4	C4	C5	C5	0	0	0	0	1	0	0	0	0	0	0	0	0	0	0	0	0	0	0	1	0
1547	1967-08-05	M	AN	Marche	AZIENDA OSPEDALIERA PERUGIA (UNITA' SPINALE)	Umbria	2013-09-30	_	2013-10-17	Domicilio	Traumatica	C	T8	T8	C6	C5	0	0	0	0	0	0	1	0	0	0	0	0	0	0	0	0	2	0	0	0	0
1548	1985-06-28	M	AR	Toscana	AZIENDA OSPEDALIERA PERUGIA (UNITA' SPINALE)	Umbria	2013-10-22	_	2013-11-04	Domicilio	Traumatica	A	L1	L1	L1	L1	0	0	0	0	0	0	0	0	0	0	0	0	0	0	0	0	0	0	0	0	0
1549	1966-08-09	F	PG	Umbria	AZIENDA OSPEDALIERA PERUGIA (UNITA' SPINALE)	Umbria	2013-10-23	_	2013-11-04	Domicilio	Traumatica	A	T3	T3	T3	T3	0	0	0	0	0	0	0	0	0	0	0	0	0	0	0	0	0	0	0	0	0
1550	1964-11-09	F	PG	Umbria	AZIENDA OSPEDALIERA PERUGIA (UNITA' SPINALE)	Umbria	2013-10-29	_	2013-11-15	Domicilio	Traumatica	A	C4	C4	C4	C4	0	0	0	0	1	0	0	0	0	0	0	0	0	0	0	0	0	0	0	1	0
1551	1991-03-30	M	AN	Marche	AZIENDA OSPEDALIERA PERUGIA (UNITA' SPINALE)	Umbria	2013-11-21	_	2013-11-29	Domicilio	Traumatica	A	T4	T6	T4	T6	0	1	0	0	1	0	0	0	0	0	0	0	0	1	0	0	0	0	0	1	0
1552	1960-07-24	M	MC	Marche	AZIENDA OSPEDALIERA PERUGIA (UNITA' SPINALE)	Umbria	2013-12-02	_	2013-12-07	Domicilio	Traumatica	A	T10	T10	T10	T10	0	1	0	0	1	0	0	0	0	0	0	0	0	1	0	0	0	0	0	1	0
1553	1944-02-25	M	MC	Marche	AZIENDA OSPEDALIERA PERUGIA (UNITA' SPINALE)	Umbria	2013-12-09	_	2013-12-13	Domicilio	Traumatica	A	T7	T7	T7	T7	0	1	0	0	1	0	0	0	0	0	0	0	0	2	0	0	0	0	0	1	0
1554	1952-02-20	M	BA	Puglia	AZIENDA OSPEDALIERA PERUGIA (UNITA' SPINALE)	Umbria	2013-12-16	_	2013-12-24	Domicilio	Traumatica	C	C5	C5	C5	C5	0	1	0	0	1	0	1	0	0	0	0	0	0	2	0	0	2	0	0	1	0
1557	1977-03-01	M	TR	Umbria	AZIENDA OSPEDALIERA PERUGIA (UNITA' SPINALE)	Umbria	2014-02-03	_	2014-02-22	Domicilio	Traumatica	A	T8	T8	T8	T8	0	1	1	0	1	0	1	0	0	0	0	0	0	2	2	0	2	0	0	1	0
1558	1948-07-28	M	AP	Marche	AZIENDA OSPEDALIERA PERUGIA (UNITA' SPINALE)	Umbria	2014-02-04	_	2014-02-22	Domicilio	Traumatica	A	C5	C5	C5	C5	0	1	1	0	1	0	1	0	0	0	0	0	0	1	2	0	2	0	0	1	0
1560	1988-03-13	M	PG	Umbria	AZIENDA OSPEDALIERA PERUGIA (UNITA' SPINALE)	Umbria	2014-03-17	_	2014-03-25	Domicilio	Traumatica	A	C4	C5	C4	C5	0	1	1	0	1	0	1	0	0	0	0	0	0	2	2	0	2	0	0	1	0
1562	1947-05-07	M	PG	Umbria	AZIENDA OSPEDALIERA PERUGIA (UNITA' SPINALE)	Umbria	2014-04-19	_	2014-06-10	Domicilio	Traumatica	C	C4	C4	C4	C4	0	0	0	0	0	0	1	0	0	0	0	0	0	0	0	0	1	0	0	0	0
1563	1944-01-20	M	FM	Marche	AZIENDA OSPEDALIERA PERUGIA (UNITA' SPINALE)	Umbria	2014-06-20	_	2014-06-25	Domicilio	Traumatica	A	T4	T4	T4	T4	0	0	1	0	0	0	1	0	0	0	0	0	0	0	1	0	1	0	0	0	0
1619	1952-05-08	M	PG	Umbria	AZIENDA OSPEDALIERA PERUGIA (UNITA' SPINALE)	Umbria	2014-07-07	Domicilio	2014-07-17	Domicilio	Traumatica	A	C4	C5	C4	C5	0	1	0	0	0	0	0	0	0	0	0	0	0	1	0	0	0	0	0	0	0
1620	1948-02-13	F	PG	Umbria	AZIENDA OSPEDALIERA PERUGIA (UNITA' SPINALE)	Umbria	2014-04-09	Domicilio	2014-04-29	Acuti	Traumatica	A	C5	C5	C5	NV	0	0	0	0	1	0	0	0	0	0	0	0	0	0	0	0	0	0	0	2	0
1897	1980-06-14	M	MC	Marche	AZIENDA OSPEDALIERA PERUGIA (UNITA' SPINALE)	Umbria	2014-06-26	Domicilio	2014-07-15	Domicilio	Traumatica	A	T8	T7	T8	T7	0	1	0	0	0	0	1	0	0	0	0	0	0	1	0	0	1	0	0	0	0
2084	1961-05-14	F	PG	Umbria	AZIENDA OSPEDALIERA PERUGIA (UNITA' SPINALE)	Umbria	2014-07-25	Domicilio	2014-08-11	Domicilio	Traumatica	A	C6	C6	C6	C6	0	1	0	0	0	0	0	0	0	0	0	0	0	2	0	0	0	0	0	0	0
2085	1954-09-25	M	CS	Calabria	AZIENDA OSPEDALIERA PERUGIA (UNITA' SPINALE)	Umbria	2014-02-26	Domicilio	2014-07-25	Domicilio	Traumatica	B	C4	C4	C5	C5	0	1	1	0	0	0	1	0	0	0	0	0	0	1	2	0	1	0	0	0	0
2086	1990-06-13	F	PG	Umbria	AZIENDA OSPEDALIERA PERUGIA (UNITA' SPINALE)	Umbria	2014-07-18	Domicilio	2014-07-31	Domicilio	Traumatica	A	T1	T1	T1	T1	0	1	0	0	0	0	0	0	0	0	0	0	0	2	0	0	0	0	0	0	0
2380	1988-08-10	M	AN	Marche	AZIENDA OSPEDALIERA PERUGIA (UNITA' SPINALE)	Umbria	2014-07-17	Domicilio	2014-07-25	Domicilio	Traumatica	A	T7	T7	T7	T7	0	1	0	0	0	0	0	0	0	0	0	0	0	1	0	0	0	0	0	0	0
2434	1949-05-06	M	AP	Marche	AZIENDA OSPEDALIERA PERUGIA (UNITA' SPINALE)	Umbria	2014-09-05	Domicilio	2014-10-01	Domicilio	Traumatica	A	T12	T12	T12	T12	0	1	0	0	0	0	0	0	0	0	0	0	0	2	0	0	0	0	0	0	0
2436	1952-03-20	M	SI	Toscana	AZIENDA OSPEDALIERA PERUGIA (UNITA' SPINALE)	Umbria	2014-07-21	Domicilio	2014-09-30	Domicilio	Traumatica	A	C7	C7	C7	C6	0	1	1	0	0	0	0	0	0	0	0	0	0	2	2	0	0	0	0	0	0
2742	1942-05-25	M	PG	Umbria	AZIENDA OSPEDALIERA PERUGIA (UNITA' SPINALE)	Umbria	2014-10-09	Domicilio	2014-10-17	Domicilio	Traumatica	A	C7	C7	C7	C7	0	0	0	0	0	0	0	0	0	0	0	0	0	0	0	0	0	0	0	0	0
2744	1973-03-13	M	AN	Marche	AZIENDA OSPEDALIERA PERUGIA (UNITA' SPINALE)	Umbria	2014-09-26	Domicilio	2014-10-13	Domicilio	Traumatica	A	T5	T5	C4	T4	0	0	0	0	0	0	1	0	0	0	0	0	0	0	0	0	2	0	0	0	0
3092	1962-01-26	M	PG	Umbria	AZIENDA OSPEDALIERA PERUGIA (UNITA' SPINALE)	Umbria	2014-10-22	Domicilio	2014-11-08	Domicilio	Traumatica	C	C5	C5	C5	C5	0	0	0	0	0	0	1	0	0	0	0	0	0	0	0	0	2	0	0	0	0
3221	1943-11-24	M	TN	Trentino-Alto Adige	AZIENDA OSPEDALIERO-UNIVERSITARIA DI FERRARA (MEDICINA RIABILITATIVA)	Emilia-Romagna	2014-04-04	Domicilio	2014-05-31	Domicilio	Traumatica	D	C3	C3	C3	C3	0	0	0	0	0	0	0	0	0	1	0	0	0	0	0	0	0	0	0	0	0
3222	1980-08-25	M	FE	Emilia-Romagna	AZIENDA OSPEDALIERO-UNIVERSITARIA DI FERRARA (MEDICINA RIABILITATIVA)	Emilia-Romagna	2014-02-24	Acuti	2014-08-06	Domicilio	Traumatica	A	C7	C7	C5	C5	0	0	1	0	0	0	0	0	0	0	0	0	0	0	2	0	0	0	0	0	0
3223	1967-06-30	M	FE	Emilia-Romagna	AZIENDA OSPEDALIERO-UNIVERSITARIA DI FERRARA (MEDICINA RIABILITATIVA)	Emilia-Romagna	2014-05-28	Domicilio	2014-06-03	Domicilio	Traumatica	A	C4	C4	C4	C4	0	0	1	0	0	0	1	0	0	0	0	0	0	0	2	0	2	0	0	0	0
3224	1968-01-26	M	FE	Emilia-Romagna	AZIENDA OSPEDALIERO-UNIVERSITARIA DI FERRARA (MEDICINA RIABILITATIVA)	Emilia-Romagna	2013-10-24	Acuti	2014-04-22	Domicilio	Traumatica	A	C6	C6	C6	C6	0	0	1	0	0	0	1	0	0	0	0	0	0	0	2	0	2	0	0	0	0
52	1958-10-23	F	TO	Piemonte	C.T.O.-MARIA ADELAIDE (C.T.O.-MARIA ADELAIDE)	Piemonte	2013-10-01	Domicilio	2013-10-08	Domicilio	Traumatica	A	C4	C4	C4	C4	0	0	0	0	0	0	0	0	0	0	0	0	0	0	0	0	0	0	0	0	0
54	1960-07-09	M	TO	Piemonte	C.T.O.-MARIA ADELAIDE (C.T.O.-MARIA ADELAIDE)	Piemonte	2013-10-01	Domicilio	2013-10-05	Domicilio	Traumatica	A	T4	T4	T4	T4	0	1	0	0	0	0	0	1	0	0	0	0	0	2	0	0	0	2	0	0	0
89	1977-05-12	M	TO	Piemonte	C.T.O.-MARIA ADELAIDE (C.T.O.-MARIA ADELAIDE)	Piemonte	2013-10-12	Domicilio	2013-10-28	Domicilio	Traumatica	A	T7	T7	T7	T7	0	1	0	0	0	0	0	0	0	0	0	0	0	2	0	0	0	0	0	0	0
130	1977-11-15	M	CN	Piemonte	C.T.O.-MARIA ADELAIDE (C.T.O.-MARIA ADELAIDE)	Piemonte	2013-10-08	Domicilio	2013-10-14	Domicilio	Traumatica	B	T12	T12	T12	T12	0	1	0	0	0	0	0	0	0	0	0	0	0	2	0	0	0	0	0	0	0
133	1983-08-08	M	TO	Piemonte	C.T.O.-MARIA ADELAIDE (C.T.O.-MARIA ADELAIDE)	Piemonte	2013-10-15	Domicilio	2013-10-19	Domicilio	Traumatica	A	T5	T5	T5	T5	0	1	0	0	0	0	0	0	0	0	0	0	0	2	0	0	0	0	0	0	0
135	1956-05-29	F	TO	Piemonte	C.T.O.-MARIA ADELAIDE (C.T.O.-MARIA ADELAIDE)	Piemonte	2013-10-23	Domicilio	2013-10-30	Domicilio	Traumatica	A	T5	T5	T5	T5	0	1	0	0	0	0	0	0	0	0	0	0	0	2	0	0	0	0	0	0	0
138	1992-06-18	M	IM	Liguria	C.T.O.-MARIA ADELAIDE (C.T.O.-MARIA ADELAIDE)	Piemonte	2013-11-04	Domicilio	2013-11-12	Domicilio	Traumatica	C	C4	C4	C4	C4	0	1	0	0	0	0	0	0	0	0	0	0	0	2	0	0	0	0	0	0	0
140	1987-04-15	M	TO	Piemonte	C.T.O.-MARIA ADELAIDE (C.T.O.-MARIA ADELAIDE)	Piemonte	2013-11-06	Domicilio	2013-11-09	Domicilio	Traumatica	A	T12	T12	T12	T12	0	1	0	0	0	0	0	0	0	0	0	0	0	2	0	0	0	0	0	0	0
208	1983-01-31	M	AT	Piemonte	C.T.O.-MARIA ADELAIDE (C.T.O.-MARIA ADELAIDE)	Piemonte	2013-11-18	Domicilio	2013-11-26	Domicilio	Traumatica	A	C5	C5	C5	C5	0	1	0	0	0	0	0	0	0	0	0	0	0	2	0	0	0	0	0	0	0
209	1970-02-01	F	RE	Emilia-Romagna	C.T.O.-MARIA ADELAIDE (C.T.O.-MARIA ADELAIDE)	Piemonte	2013-11-18	Domicilio	2013-11-22	Domicilio	Traumatica	A	T12	T12	T12	T12	0	1	0	0	0	0	0	0	0	0	0	0	0	2	0	0	0	0	0	0	0
210	1969-09-25	M	BR	Puglia	C.T.O.-MARIA ADELAIDE (C.T.O.-MARIA ADELAIDE)	Piemonte	2013-11-25	Domicilio	2013-11-30	Domicilio	Traumatica	A	L1	L1	L1	L1	0	1	0	0	0	0	0	0	0	0	0	0	0	2	0	0	0	0	0	0	0
211	1961-06-05	F	TO	Piemonte	C.T.O.-MARIA ADELAIDE (C.T.O.-MARIA ADELAIDE)	Piemonte	2013-11-26	Assistenziale	2013-12-01	Assistenziale	Traumatica	A	T7	T7	T7	T7	0	1	0	0	0	0	0	0	0	0	0	0	0	2	0	0	0	0	0	0	0
212	1987-11-18	F	CN	Piemonte	C.T.O.-MARIA ADELAIDE (C.T.O.-MARIA ADELAIDE)	Piemonte	2013-11-26	Domicilio	2013-11-30	Domicilio	Traumatica	A	T5	T5	T5	T5	0	1	0	0	0	0	0	0	0	0	0	0	0	2	0	0	0	0	0	0	0
213	1943-01-29	M	TO	Piemonte	C.T.O.-MARIA ADELAIDE (C.T.O.-MARIA ADELAIDE)	Piemonte	2013-12-03	Domicilio	2013-12-09	Domicilio	Traumatica	B	C3	C3	C3	C3	0	1	0	0	0	0	0	0	0	0	0	0	0	2	0	0	0	0	0	0	0
221	1977-04-18	M	TO	Piemonte	C.T.O.-MARIA ADELAIDE (C.T.O.-MARIA ADELAIDE)	Piemonte	2013-11-12	Domicilio	2014-03-07	Domicilio	Traumatica	A	C7	C7	C7	C7	0	0	1	0	0	0	0	0	0	0	0	0	0	0	2	0	0	0	0	0	0
222	1972-10-10	M	AO	Valle d'Aosta	C.T.O.-MARIA ADELAIDE (C.T.O.-MARIA ADELAIDE)	Piemonte	2013-12-09	Domicilio	2013-12-13	Domicilio	Traumatica	B	C5	C5	C5	C5	0	1	1	0	0	0	0	0	0	0	0	0	0	1	2	0	0	0	0	0	0
224	1973-08-30	M	TO	Piemonte	C.T.O.-MARIA ADELAIDE (C.T.O.-MARIA ADELAIDE)	Piemonte	2013-12-10	Domicilio	2013-12-16	Domicilio	Traumatica	A	T7	T7	T7	T7	0	1	1	0	0	0	0	0	0	0	0	0	0	2	2	0	0	0	0	0	0
231	1954-05-28	F	TO	Piemonte	C.T.O.-MARIA ADELAIDE (C.T.O.-MARIA ADELAIDE)	Piemonte	2014-01-14	Domicilio	2014-01-18	Domicilio	Traumatica	A	C4	C4	C4	C4	0	1	0	0	0	0	0	0	0	0	0	0	0	2	0	0	0	0	0	0	0
232	1955-11-22	M	TO	Piemonte	C.T.O.-MARIA ADELAIDE (C.T.O.-MARIA ADELAIDE)	Piemonte	2014-01-14	Domicilio	2014-01-18	Domicilio	Traumatica	B	L1	L1	L1	L1	0	1	0	0	0	0	0	0	0	0	0	0	0	2	0	0	0	0	0	0	0
233	1981-05-14	M	TO	Piemonte	C.T.O.-MARIA ADELAIDE (C.T.O.-MARIA ADELAIDE)	Piemonte	2014-01-14	Domicilio	2014-01-18	Domicilio	Traumatica	A	T8	T8	T8	T8	0	1	0	0	0	0	0	0	0	0	0	0	0	2	0	0	0	0	0	0	0
240	1972-07-26	F	TO	Piemonte	C.T.O.-MARIA ADELAIDE (C.T.O.-MARIA ADELAIDE)	Piemonte	2014-01-21	Domicilio	2014-01-25	Domicilio	Traumatica	A	T4	T4	T4	T4	0	1	0	0	0	0	0	0	0	0	0	0	0	2	0	0	0	0	0	0	0
242	1968-05-24	M	TA	Puglia	C.T.O.-MARIA ADELAIDE (C.T.O.-MARIA ADELAIDE)	Piemonte	2013-10-21	Domicilio	2013-11-02	Domicilio	Traumatica	B	C5	C5	C5	C5	0	1	0	0	0	0	0	0	0	0	0	0	0	1	0	0	0	0	0	0	0
243	1958-10-09	M	TO	Piemonte	C.T.O.-MARIA ADELAIDE (C.T.O.-MARIA ADELAIDE)	Piemonte	2014-01-28	Domicilio	2014-02-01	Domicilio	Traumatica	D	C4	C4	C4	C4	0	1	0	0	0	0	0	0	0	0	0	0	0	2	0	0	0	0	0	0	0
245	1995-10-21	F	TO	Piemonte	C.T.O.-MARIA ADELAIDE (C.T.O.-MARIA ADELAIDE)	Piemonte	2014-02-04	Domicilio	2014-02-10	Domicilio	Traumatica	A	T7	T7	T7	T7	0	1	0	0	0	0	0	0	0	0	0	0	0	2	0	0	0	0	0	0	0
276	1949-09-12	M	TO	Piemonte	C.T.O.-MARIA ADELAIDE (C.T.O.-MARIA ADELAIDE)	Piemonte	2013-12-30	Domicilio	2014-03-13	Domicilio	Traumatica	A	L1	L1	L1	L1	0	1	1	0	0	0	0	1	0	0	0	0	0	2	1	0	0	1	0	0	0
277	1957-05-03	M	VC	Piemonte	C.T.O.-MARIA ADELAIDE (C.T.O.-MARIA ADELAIDE)	Piemonte	2013-12-27	Domicilio	2014-03-16	Domicilio	Traumatica	A	T7	T7	T7	T7	0	0	1	0	0	0	0	0	0	0	0	0	0	0	2	0	0	0	0	0	0
280	1949-11-26	F	TO	Piemonte	C.T.O.-MARIA ADELAIDE (C.T.O.-MARIA ADELAIDE)	Piemonte	2014-02-06	Domicilio	2014-04-03	Domicilio	Traumatica	D	L1	L1	L1	L1	0	0	0	1	0	0	0	0	0	0	0	0	0	0	0	0	0	0	0	0	2
292	1993-07-28	F	PV	Lombardia	C.T.O.-MARIA ADELAIDE (C.T.O.-MARIA ADELAIDE)	Piemonte	2014-02-25	Domicilio	2014-03-01	Domicilio	Traumatica	A	T10	T10	T10	T10	0	1	0	0	0	0	0	0	0	0	0	0	0	2	0	0	0	0	0	0	0
294	1955-10-18	M	AL	Piemonte	C.T.O.-MARIA ADELAIDE (C.T.O.-MARIA ADELAIDE)	Piemonte	2014-11-18	Domicilio	2014-11-26	Spinale	Traumatica	A	C2	C2	C6	C6	0	1	0	0	0	0	0	0	0	0	0	0	0	2	0	0	0	0	0	0	0
304	1970-03-09	M	TO	Piemonte	C.T.O.-MARIA ADELAIDE (C.T.O.-MARIA ADELAIDE)	Piemonte	2014-02-25	Domicilio	2014-03-01	Domicilio	Traumatica	A	T4	T4	T4	T4	0	1	0	0	0	0	0	0	0	0	0	0	0	2	0	0	0	0	0	0	0
306	1954-07-17	M	TO	Piemonte	C.T.O.-MARIA ADELAIDE (C.T.O.-MARIA ADELAIDE)	Piemonte	2014-03-04	Domicilio	2014-03-07	Domicilio	Traumatica	B	T6	T6	T6	T6	0	1	0	0	0	0	0	0	0	0	0	0	0	1	0	0	0	0	0	0	0
309	1978-10-23	M	TO	Piemonte	C.T.O.-MARIA ADELAIDE (C.T.O.-MARIA ADELAIDE)	Piemonte	2014-03-11	Domicilio	2014-03-15	Domicilio	Traumatica	A	T6	T6	T6	T6	0	1	0	0	0	0	0	0	0	0	0	0	0	2	0	0	0	0	0	0	0
310	1995-03-09	F	AL	Piemonte	C.T.O.-MARIA ADELAIDE (C.T.O.-MARIA ADELAIDE)	Piemonte	2014-03-11	Domicilio	2014-03-15	Domicilio	Traumatica	A	T5	T5	T5	T5	0	1	0	0	0	0	0	0	0	0	0	0	0	2	0	0	0	0	0	0	0
368	1964-12-20	M	CN	Piemonte	C.T.O.-MARIA ADELAIDE (C.T.O.-MARIA ADELAIDE)	Piemonte	2014-03-03	Domicilio	2014-03-17	Domicilio	Traumatica	A	T4	T4	T4	T4	0	1	0	0	0	0	0	0	0	0	0	0	0	2	0	0	0	0	0	0	0
370	1966-02-19	M	TO	Piemonte	C.T.O.-MARIA ADELAIDE (C.T.O.-MARIA ADELAIDE)	Piemonte	2014-03-17	Domicilio	2014-03-21	Domicilio	Traumatica	D	C4	C4	C4	C5	0	0	0	0	0	0	0	0	0	0	0	0	0	0	0	0	0	0	0	0	0
379	1983-07-15	M	CN	Piemonte	C.T.O.-MARIA ADELAIDE (C.T.O.-MARIA ADELAIDE)	Piemonte	2014-11-25	Domicilio	2014-12-01	Domicilio	Traumatica	A	C4	C4	C4	C4	0	1	0	0	0	0	0	0	0	0	0	0	0	2	0	0	0	0	0	0	0
381	1967-07-15	M	TO	Piemonte	C.T.O.-MARIA ADELAIDE (C.T.O.-MARIA ADELAIDE)	Piemonte	2014-03-17	Domicilio	2014-06-13	Domicilio	Traumatica	A	T11	T11	T11	T11	0	0	1	0	0	0	0	0	0	0	0	0	0	0	2	0	0	0	0	0	0
384	1960-01-09	M	AT	Piemonte	C.T.O.-MARIA ADELAIDE (C.T.O.-MARIA ADELAIDE)	Piemonte	2014-03-24	Domicilio	2014-03-28	Domicilio	Traumatica	D	C5	C5	C5	C5	0	0	0	0	0	0	0	0	0	0	0	0	0	0	0	0	0	0	0	0	0
385	1944-05-04	M	TO	Piemonte	C.T.O.-MARIA ADELAIDE (C.T.O.-MARIA ADELAIDE)	Piemonte	2014-03-10	Domicilio	2014-05-16	Domicilio	Traumatica	A	T10	T10	T10	T10	0	0	1	0	0	0	0	0	0	0	0	0	0	0	2	0	0	0	0	0	0
388	1961-01-21	M	TO	Piemonte	C.T.O.-MARIA ADELAIDE (C.T.O.-MARIA ADELAIDE)	Piemonte	2014-01-13	Domicilio	2014-04-07	Domicilio	Traumatica	A	C4	C4	C4	C4	0	1	1	0	0	0	0	0	0	0	0	0	0	1	2	0	0	0	0	0	0
390	1946-11-13	M	TO	Piemonte	C.T.O.-MARIA ADELAIDE (C.T.O.-MARIA ADELAIDE)	Piemonte	2014-03-17	Domicilio	2014-07-17	Domicilio	Traumatica	A	T6	T6	T6	T6	0	0	1	0	0	0	0	0	0	0	0	0	0	0	2	0	0	0	0	0	0
392	1968-06-07	M	TO	Piemonte	C.T.O.-MARIA ADELAIDE (C.T.O.-MARIA ADELAIDE)	Piemonte	2014-03-25	Domicilio	2014-03-29	Domicilio	Traumatica	A	C7	C7	C7	C7	0	1	0	0	0	0	0	0	0	0	0	0	0	2	0	0	0	0	0	0	0
393	1950-01-27	M	CN	Piemonte	C.T.O.-MARIA ADELAIDE (C.T.O.-MARIA ADELAIDE)	Piemonte	2014-03-25	Domicilio	2014-04-03	Domicilio	Traumatica	B	C4	C4	C4	C4	0	1	0	0	0	0	0	0	0	0	0	0	0	2	0	0	0	0	0	0	0
394	1948-05-19	M	AT	Piemonte	C.T.O.-MARIA ADELAIDE (C.T.O.-MARIA ADELAIDE)	Piemonte	2014-03-25	Domicilio	2014-03-29	Domicilio	Traumatica	A	T12	T12	T12	T12	0	1	0	0	0	0	0	0	0	0	0	0	0	1	0	0	0	0	0	0	0
527	1987-10-16	M	TO	Piemonte	C.T.O.-MARIA ADELAIDE (C.T.O.-MARIA ADELAIDE)	Piemonte	2014-04-01	Assistenziale	2014-04-05	Assistenziale	Traumatica	A	T3	T3	T3	T3	0	1	0	0	0	0	0	0	0	0	0	0	0	2	0	0	0	0	0	0	0
528	1951-11-11	M	TO	Piemonte	C.T.O.-MARIA ADELAIDE (C.T.O.-MARIA ADELAIDE)	Piemonte	2014-04-01	Domicilio	2014-04-05	Domicilio	Traumatica	A	L1	L1	L1	L1	0	1	0	0	0	0	0	0	0	0	0	0	0	2	0	0	0	0	0	0	0
648	1937-08-23	M	TO	Piemonte	C.T.O.-MARIA ADELAIDE (C.T.O.-MARIA ADELAIDE)	Piemonte	2014-04-08	Domicilio	2014-04-13	Domicilio	Traumatica	B	L5	L5	L5	L5	0	1	0	0	0	0	0	0	0	0	0	0	0	2	0	0	0	0	0	0	0
928	1984-02-02	F	TO	Piemonte	C.T.O.-MARIA ADELAIDE (C.T.O.-MARIA ADELAIDE)	Piemonte	2014-05-07	Domicilio	2014-05-10	Domicilio	Traumatica	C	T1	T1	T1	T1	0	1	0	0	0	0	0	0	0	0	0	0	0	2	0	0	0	0	0	0	0
1036	1984-11-17	M	RC	Calabria	C.T.O.-MARIA ADELAIDE (C.T.O.-MARIA ADELAIDE)	Piemonte	2014-05-12	Domicilio	2014-05-20	Domicilio	Traumatica	B	C5	C5	C5	C5	0	1	0	0	0	0	0	0	0	0	0	0	0	2	0	0	0	0	0	0	0
1140	1963-10-21	M	TO	Piemonte	C.T.O.-MARIA ADELAIDE (C.T.O.-MARIA ADELAIDE)	Piemonte	2014-05-20	Domicilio	2014-05-24	Domicilio	Traumatica	C	T7	T7	T1	T1	0	1	0	0	0	0	0	0	0	0	0	0	0	2	0	0	0	0	0	0	0
1147	1957-11-15	M	TO	Piemonte	C.T.O.-MARIA ADELAIDE (C.T.O.-MARIA ADELAIDE)	Piemonte	2014-05-19	Domicilio	2014-08-29	Domicilio	Traumatica	A	T9	T9	T9	T9	0	0	1	0	0	0	0	0	0	0	0	0	0	0	2	0	0	0	0	0	0
1229	1957-04-07	M	SV	Liguria	C.T.O.-MARIA ADELAIDE (C.T.O.-MARIA ADELAIDE)	Piemonte	2014-10-28	Domicilio	2014-11-02	Domicilio	Traumatica	A	C4	C4	C4	C4	0	1	0	0	0	0	0	0	0	0	0	0	0	2	0	0	0	0	0	0	0
1248	1957-11-06	M	PT	Toscana	C.T.O.-MARIA ADELAIDE (C.T.O.-MARIA ADELAIDE)	Piemonte	2014-05-29	Domicilio	2014-06-14	Domicilio	Traumatica	C	C5	C5	C5	C5	0	1	0	0	0	0	0	0	0	0	0	0	0	1	0	0	0	0	0	0	0
1354	1988-05-10	F	CT	Sicilia	C.T.O.-MARIA ADELAIDE (C.T.O.-MARIA ADELAIDE)	Piemonte	2014-06-03	Domicilio	2014-06-07	Domicilio	Traumatica	ND	ND	ND	ND	ND	0	1	0	0	0	0	0	0	0	0	0	0	0	2	0	0	0	0	0	0	0
1357	1966-05-01	M	TO	Piemonte	C.T.O.-MARIA ADELAIDE (C.T.O.-MARIA ADELAIDE)	Piemonte	2014-06-10	Domicilio	2014-06-30	Domicilio	Traumatica	A	C5	C5	C5	C6	0	0	0	0	0	0	0	0	0	0	1	0	0	0	0	0	0	0	0	0	0
1437	1962-09-04	M	TO	Piemonte	C.T.O.-MARIA ADELAIDE (C.T.O.-MARIA ADELAIDE)	Piemonte	2014-06-17	Domicilio	2014-06-22	Domicilio	Traumatica	A	C7	C7	C7	C7	0	1	0	0	0	0	0	0	0	0	0	0	0	2	0	0	0	0	0	0	0
1438	1964-09-28	M	TO	Piemonte	C.T.O.-MARIA ADELAIDE (C.T.O.-MARIA ADELAIDE)	Piemonte	2014-06-17	Domicilio	2014-06-27	Domicilio	Traumatica	A	C6	C6	C6	C6	0	1	0	0	0	0	0	0	0	0	0	0	0	2	0	0	0	0	0	0	0
1515	1972-02-03	M	TO	Piemonte	C.T.O.-MARIA ADELAIDE (C.T.O.-MARIA ADELAIDE)	Piemonte	2014-06-23	Domicilio	2014-09-30	Domicilio	Traumatica	B	C5	C5	C5	C6	0	0	1	0	0	0	0	0	0	0	0	0	0	0	2	0	0	0	0	0	0
1667	1977-07-21	M	TO	Piemonte	C.T.O.-MARIA ADELAIDE (C.T.O.-MARIA ADELAIDE)	Piemonte	2014-07-16	Domicilio	2014-07-19	Domicilio	Traumatica	A	T10	T10	T10	T10	0	1	0	0	0	0	0	0	0	0	0	0	0	2	0	0	0	0	0	0	0
1670	1977-11-14	F	CN	Piemonte	C.T.O.-MARIA ADELAIDE (C.T.O.-MARIA ADELAIDE)	Piemonte	2014-07-09	Domicilio	2014-07-12	Domicilio	Traumatica	A	C3	C3	C3	C3	0	1	0	0	0	0	0	0	0	0	0	0	0	2	0	0	0	0	0	0	0
1695	1953-11-30	M	AO	Valle d'Aosta	C.T.O.-MARIA ADELAIDE (C.T.O.-MARIA ADELAIDE)	Piemonte	2014-07-01	Domicilio	2014-07-09	Domicilio	Traumatica	B	T12	T12	T12	T12	0	1	0	0	0	0	0	0	0	0	0	0	0	2	0	0	0	0	0	0	0
1696	1976-03-14	M	TO	Piemonte	C.T.O.-MARIA ADELAIDE (C.T.O.-MARIA ADELAIDE)	Piemonte	2014-07-15	Domicilio	2014-07-19	Domicilio	Traumatica	A	T9	T9	T9	T9	0	1	0	0	0	0	0	0	0	0	0	0	0	2	0	0	0	0	0	0	0
1697	1976-09-15	M	TO	Piemonte	C.T.O.-MARIA ADELAIDE (C.T.O.-MARIA ADELAIDE)	Piemonte	2014-07-03	Domicilio	2014-12-05	Domicilio	Traumatica	A	C5	C5	C5	C5	1	0	1	0	1	0	0	1	0	1	0	0	0	0	2	0	0	1	0	1	0
1698	1964-03-23	M	TO	Piemonte	C.T.O.-MARIA ADELAIDE (C.T.O.-MARIA ADELAIDE)	Piemonte	2014-07-22	Domicilio	2014-07-26	Domicilio	Traumatica	A	T7	T7	T7	T7	0	1	0	0	0	0	0	0	0	0	0	0	0	2	0	0	0	0	0	0	0
1699	1972-06-15	M	PE	Abruzzo	C.T.O.-MARIA ADELAIDE (C.T.O.-MARIA ADELAIDE)	Piemonte	2014-07-22	Domicilio	2014-07-26	Domicilio	Traumatica	A	T12	T12	T12	T12	0	1	0	0	0	0	0	0	0	0	0	0	0	2	0	0	0	0	0	0	0
1759	1974-11-13	M	CN	Piemonte	C.T.O.-MARIA ADELAIDE (C.T.O.-MARIA ADELAIDE)	Piemonte	2014-07-15	Domicilio	2014-07-19	Domicilio	Traumatica	C	C6	C6	C6	C6	0	1	0	0	0	0	0	0	0	0	0	0	0	2	0	0	0	0	0	0	0
1760	1947-11-06	M	TO	Piemonte	C.T.O.-MARIA ADELAIDE (C.T.O.-MARIA ADELAIDE)	Piemonte	2014-07-29	Domicilio	2014-08-08	Domicilio	Traumatica	A	C4	C4	C4	C4	0	1	1	0	0	0	0	0	0	0	0	0	0	2	1	0	0	0	0	0	0
1972	1944-07-13	M	TO	Piemonte	C.T.O.-MARIA ADELAIDE (C.T.O.-MARIA ADELAIDE)	Piemonte	2014-08-11	Acuti	2014-12-18	Domicilio	Traumatica	B	T8	T8	T8	T8	1	0	0	0	0	0	0	0	0	1	0	0	0	0	0	0	0	0	0	0	0
1973	1994-04-03	M	TO	Piemonte	C.T.O.-MARIA ADELAIDE (C.T.O.-MARIA ADELAIDE)	Piemonte	2014-05-28	Acuti	2014-09-05	Domicilio	Traumatica	A	T6	T6	T6	T6	0	0	0	0	0	0	0	0	0	1	0	0	0	0	0	0	0	0	0	0	0
1992	1974-07-07	M	CN	Piemonte	C.T.O.-MARIA ADELAIDE (C.T.O.-MARIA ADELAIDE)	Piemonte	2014-09-08	Assistenziale	2014-09-18	Assistenziale	Traumatica	A	C4	C4	C4	C4	0	1	0	0	0	0	0	0	0	0	0	0	0	2	0	0	0	0	0	0	0
2092	1987-02-18	M	BT	Puglia	C.T.O.-MARIA ADELAIDE (C.T.O.-MARIA ADELAIDE)	Piemonte	2014-09-23	Domicilio	2014-09-27	Domicilio	Traumatica	A	T10	T10	T10	T10	0	1	0	0	0	0	0	0	0	0	0	0	0	2	0	0	0	0	0	0	0
2109	1964-01-19	M	TO	Piemonte	C.T.O.-MARIA ADELAIDE (C.T.O.-MARIA ADELAIDE)	Piemonte	2014-09-25	Domicilio	2014-12-10	Domicilio	Traumatica	A	T12	T12	T12	T12	0	0	1	0	0	0	0	0	0	0	0	0	0	0	2	0	0	0	0	0	0
2169	1965-11-09	M	VV	Calabria	C.T.O.-MARIA ADELAIDE (C.T.O.-MARIA ADELAIDE)	Piemonte	2014-09-29	Domicilio	2014-10-25	Domicilio	Traumatica	A	C6	C6	C6	C6	0	1	0	0	0	0	0	0	0	0	0	0	0	2	0	0	0	0	0	0	0
2208	1967-11-05	M	TO	Piemonte	C.T.O.-MARIA ADELAIDE (C.T.O.-MARIA ADELAIDE)	Piemonte	2014-09-30	Domicilio	2014-10-07	Domicilio	Traumatica	C	T12	T12	T12	T12	0	1	0	0	0	0	0	0	0	0	0	0	0	2	0	0	0	0	0	0	0
2369	1956-02-10	M	TO	Piemonte	C.T.O.-MARIA ADELAIDE (C.T.O.-MARIA ADELAIDE)	Piemonte	2014-10-07	Domicilio	2014-10-13	Domicilio	Traumatica	C	C4	C4	C4	C4	0	1	0	0	0	0	0	0	0	0	0	0	0	2	0	0	0	0	0	0	0
2381	1964-06-05	M	TO	Piemonte	C.T.O.-MARIA ADELAIDE (C.T.O.-MARIA ADELAIDE)	Piemonte	2014-10-08	Domicilio	2014-10-11	Domicilio	Traumatica	A	T9	T9	T9	T9	0	1	0	0	0	0	0	0	0	0	0	0	0	1	0	0	0	0	0	0	0
2594	1978-08-08	M	TO	Piemonte	C.T.O.-MARIA ADELAIDE (C.T.O.-MARIA ADELAIDE)	Piemonte	2014-10-21	Domicilio	2014-10-25	Domicilio	Traumatica	A	T11	T11	T11	T11	0	1	0	0	0	0	0	0	0	0	0	0	0	2	0	0	0	0	0	0	0
2597	1980-06-10	F	TO	Piemonte	C.T.O.-MARIA ADELAIDE (C.T.O.-MARIA ADELAIDE)	Piemonte	2014-10-20	Acuti	2014-10-31	Domicilio	Traumatica	A	C5	C5	C5	C5	0	0	0	0	1	0	0	0	0	0	0	0	0	0	0	0	0	0	0	1	0
2876	1977-01-29	M	TO	Piemonte	C.T.O.-MARIA ADELAIDE (C.T.O.-MARIA ADELAIDE)	Piemonte	2014-10-28	Domicilio	2014-11-01	Domicilio	Traumatica	A	T1	T1	C6	C6	0	1	0	0	0	0	0	0	0	0	0	0	0	2	0	0	0	0	0	0	0
2877	1943-05-08	M	TO	Piemonte	C.T.O.-MARIA ADELAIDE (C.T.O.-MARIA ADELAIDE)	Piemonte	2014-10-28	Domicilio	2014-11-02	Domicilio	Traumatica	B	T3	T3	T3	T3	0	1	0	0	0	0	0	0	0	0	0	0	0	2	0	0	0	0	0	0	0
2878	1980-10-14	M	TO	Piemonte	C.T.O.-MARIA ADELAIDE (C.T.O.-MARIA ADELAIDE)	Piemonte	2014-10-28	Domicilio	2014-11-01	Domicilio	Traumatica	A	T6	T6	T6	C6	0	1	0	0	0	0	0	0	0	0	0	0	0	2	0	0	0	0	0	0	0
2879	1974-03-05	M	AL	Piemonte	C.T.O.-MARIA ADELAIDE (C.T.O.-MARIA ADELAIDE)	Piemonte	2014-10-21	Domicilio	2014-10-28	Domicilio	Traumatica	A	L1	L1	L1	L1	0	1	0	0	0	0	0	0	0	0	0	0	0	2	0	0	0	0	0	0	0
2953	1989-05-06	M	TO	Piemonte	C.T.O.-MARIA ADELAIDE (C.T.O.-MARIA ADELAIDE)	Piemonte	2014-10-30	Domicilio	2014-11-03	Domicilio	Traumatica	A	T8	T8	T8	T8	0	1	0	0	0	0	0	0	0	0	0	0	0	1	0	0	0	0	0	0	0
3017	1981-06-09	M	CN	Piemonte	C.T.O.-MARIA ADELAIDE (C.T.O.-MARIA ADELAIDE)	Piemonte	2014-11-04	Domicilio	2014-11-10	Domicilio	Traumatica	A	C7	C7	C7	C7	0	1	0	0	0	0	0	0	0	0	0	0	0	2	0	0	0	0	0	0	0
3091	1932-06-24	M	TO	Piemonte	C.T.O.-MARIA ADELAIDE (C.T.O.-MARIA ADELAIDE)	Piemonte	2014-11-18	Domicilio	2014-11-22	Domicilio	Traumatica	A	L1	L1	L1	L1	0	1	0	0	0	0	0	0	0	0	0	0	0	2	0	0	0	0	0	0	0
3111	1961-01-25	F	TO	Piemonte	C.T.O.-MARIA ADELAIDE (C.T.O.-MARIA ADELAIDE)	Piemonte	2014-11-18	Domicilio	2014-11-22	Domicilio	Traumatica	A	T6	T6	T6	T6	0	1	0	0	0	0	0	0	0	0	0	0	0	2	0	0	0	0	0	0	0
3114	1975-02-15	M	CN	Piemonte	C.T.O.-MARIA ADELAIDE (C.T.O.-MARIA ADELAIDE)	Piemonte	2014-11-25	Domicilio	2014-11-28	Domicilio	Traumatica	A	C5	C5	C5	C5	0	1	0	0	0	0	0	0	0	0	0	0	0	1	0	0	0	0	0	0	0
3163	1995-12-19	M	TO	Piemonte	C.T.O.-MARIA ADELAIDE (C.T.O.-MARIA ADELAIDE)	Piemonte	2014-12-03	Domicilio	2014-12-06	Domicilio	Traumatica	_	T12	T12	T12	T12	0	0	0	0	0	0	0	0	0	0	0	0	0	0	0	0	0	0	0	0	0
3261	1950-08-11	M	TO	Piemonte	C.T.O.-MARIA ADELAIDE (C.T.O.-MARIA ADELAIDE)	Piemonte	2014-12-09	Domicilio	2014-12-19	Domicilio	Traumatica	A	T11	T11	T11	T11	0	1	0	0	0	0	0	0	0	0	0	0	0	1	0	0	0	0	0	0	0
3262	1937-02-06	F	TO	Piemonte	C.T.O.-MARIA ADELAIDE (C.T.O.-MARIA ADELAIDE)	Piemonte	2014-12-16	Domicilio	2014-12-20	Domicilio	Traumatica	A	T10	T10	T10	T10	0	1	0	0	0	0	0	0	0	0	0	0	0	2	0	0	0	0	0	0	0
3264	2014-12-04	M	TO	Piemonte	C.T.O.-MARIA ADELAIDE (C.T.O.-MARIA ADELAIDE)	Piemonte	2014-12-17	Domicilio	2014-12-20	Domicilio	Traumatica	A	T4	T4	T4	T4	0	1	0	0	0	0	0	0	0	0	0	0	0	2	0	0	0	0	0	0	0
27	1972-10-21	M	CR	Lombardia	Centro di Recupero e Riabilitazione funzionale G.Verdi (UNITA' SPINALE)	Emilia-Romagna	2014-02-25	Acuti	2014-05-21	Domicilio	Traumatica	A	C7	C7	C5	C5	0	0	0	0	0	0	0	0	0	0	0	0	0	0	0	0	0	0	0	0	0
28	1943-07-24	M	BS	Lombardia	Centro di Recupero e Riabilitazione funzionale G.Verdi (UNITA' SPINALE)	Emilia-Romagna	2013-10-31	Domicilio	2013-12-05	Domicilio	Traumatica	C	L2	S4_S5	L2	L2	0	0	0	0	0	0	0	0	0	1	0	0	0	0	0	0	0	0	0	0	0
31	1972-04-06	M	PR	Emilia-Romagna	Centro di Recupero e Riabilitazione funzionale G.Verdi (UNITA' SPINALE)	Emilia-Romagna	2013-10-23	Domicilio	2013-11-12	Domicilio	Traumatica	A	C5	C5	C5	C5	1	0	0	0	0	0	0	0	0	1	0	0	0	0	0	0	0	0	0	0	0
32	1968-06-05	M	PC	Emilia-Romagna	Centro di Recupero e Riabilitazione funzionale G.Verdi (UNITA' SPINALE)	Emilia-Romagna	2013-10-09	Domicilio	2014-01-08	Domicilio	Traumatica	A	T4	T4	T4	T4	0	0	1	0	0	0	0	0	0	0	1	0	0	0	1	0	0	0	0	0	0
33	1942-02-14	M	VE	Veneto	Centro di Recupero e Riabilitazione funzionale G.Verdi (UNITA' SPINALE)	Emilia-Romagna	2013-11-26	Domicilio	2013-12-19	Domicilio	Traumatica	C	C3	C4	C3	C4	1	0	1	0	0	0	0	0	0	1	0	0	0	0	1	0	0	0	0	0	0
34	1957-08-09	M	PR	Emilia-Romagna	Centro di Recupero e Riabilitazione funzionale G.Verdi (UNITA' SPINALE)	Emilia-Romagna	2013-10-25	Acuti	2013-12-06	Domicilio	Traumatica	A	T2	T2	C5	C5	0	0	1	0	0	0	0	0	0	1	0	0	0	0	2	0	0	0	0	0	0
36	1960-11-10	F	PV	Lombardia	Centro di Recupero e Riabilitazione funzionale G.Verdi (UNITA' SPINALE)	Emilia-Romagna	2013-10-18	Acuti	2013-11-29	Domicilio	Traumatica	A	T2	T2	C6	C6	0	0	1	0	0	0	0	0	0	0	0	0	0	0	2	0	0	0	0	0	0
37	1962-06-25	M	PC	Emilia-Romagna	Centro di Recupero e Riabilitazione funzionale G.Verdi (UNITA' SPINALE)	Emilia-Romagna	2013-11-11	Acuti	2013-12-04	Domicilio	Traumatica	A	T4	T4	T4	T4	0	0	1	0	0	0	0	0	0	0	0	0	0	0	2	0	0	0	0	0	0
38	1952-02-15	F	CR	Lombardia	Centro di Recupero e Riabilitazione funzionale G.Verdi (UNITA' SPINALE)	Emilia-Romagna	2013-11-27	Acuti	2013-12-24	Domicilio	Traumatica	A	C7	C6	C5	C5	0	0	1	0	0	0	0	0	0	0	0	0	0	0	2	0	0	0	0	0	0
724	1973-02-17	F	PV	Lombardia	Centro di Recupero e Riabilitazione funzionale G.Verdi (UNITA' SPINALE)	Emilia-Romagna	2014-03-10	Domicilio	2014-04-03	Domicilio	Traumatica	A	T5	T5	T5	T5	0	0	0	0	0	0	1	0	0	0	0	0	0	0	0	0	1	0	0	0	0
725	1973-03-23	M	BS	Lombardia	Centro di Recupero e Riabilitazione funzionale G.Verdi (UNITA' SPINALE)	Emilia-Romagna	2014-02-12	Acuti	2014-03-06	Domicilio	Traumatica	A	T7	T7	T7	T7	0	0	1	0	0	0	1	0	0	0	0	0	0	0	2	0	1	0	0	0	0
1416	1992-12-28	M	PC	Emilia-Romagna	Centro di Recupero e Riabilitazione funzionale G.Verdi (UNITA' SPINALE)	Emilia-Romagna	2014-02-27	Domicilio	2014-04-03	Domicilio	Traumatica	C	C5	C7	C5	C7	1	0	0	0	0	0	0	0	0	1	0	0	0	0	0	0	0	0	0	0	0
1495	1986-12-31	M	PC	Emilia-Romagna	Centro di Recupero e Riabilitazione funzionale G.Verdi (UNITA' SPINALE)	Emilia-Romagna	2014-04-03	Domicilio	2014-04-24	Domicilio	Traumatica	A	C6	C6	C6	C6	0	0	0	0	0	0	0	1	0	0	0	0	0	0	0	0	0	1	0	0	0
1496	1966-07-03	M	RN	Emilia-Romagna	Centro di Recupero e Riabilitazione funzionale G.Verdi (UNITA' SPINALE)	Emilia-Romagna	2014-04-03	Domicilio	2014-04-30	Domicilio	Traumatica	A	C7	C7	C7	C7	1	0	0	0	0	0	0	1	0	1	0	0	0	0	0	0	0	1	0	0	0
1497	1961-05-19	M	VE	Veneto	Centro di Recupero e Riabilitazione funzionale G.Verdi (UNITA' SPINALE)	Emilia-Romagna	2013-10-16	Domicilio	2013-11-22	Domicilio	Traumatica	D	L2	L2	S1	S1	0	0	0	0	0	0	1	1	0	0	0	0	0	0	0	0	1	1	0	0	0
1499	1960-01-30	M	PC	Emilia-Romagna	Centro di Recupero e Riabilitazione funzionale G.Verdi (UNITA' SPINALE)	Emilia-Romagna	2014-03-10	Acuti	2014-05-08	Domicilio	Traumatica	A	T11	T11	T11	T11	0	0	1	0	0	1	1	1	0	0	0	0	0	0	2	1	1	1	0	0	0
1500	1967-10-11	M	CR	Lombardia	Centro di Recupero e Riabilitazione funzionale G.Verdi (UNITA' SPINALE)	Emilia-Romagna	2014-04-02	Domicilio	2014-05-05	Domicilio	Traumatica	A	T11	T11	T11	T11	0	1	0	0	0	0	0	1	0	1	0	0	0	1	0	0	0	1	0	0	0
1686	1972-02-17	F	BS	Lombardia	Centro di Recupero e Riabilitazione funzionale G.Verdi (UNITA' SPINALE)	Emilia-Romagna	2014-06-12	Domicilio	2014-07-09	Domicilio	Traumatica	A	C5	C5	C5	C5	0	0	0	0	0	0	0	1	0	0	1	0	0	0	0	0	0	1	0	0	0
1688	1940-02-26	M	PC	Emilia-Romagna	Centro di Recupero e Riabilitazione funzionale G.Verdi (UNITA' SPINALE)	Emilia-Romagna	2014-03-25	Domicilio	2014-06-03	Domicilio	Traumatica	B	C5	C5	C5	C4	0	0	0	0	0	0	1	0	0	0	0	0	0	0	0	0	1	0	0	0	0
1875	1971-09-11	M	MO	Emilia-Romagna	Centro di Recupero e Riabilitazione funzionale G.Verdi (UNITA' SPINALE)	Emilia-Romagna	2014-05-22	Domicilio	2014-06-17	Domicilio	Traumatica	A	T4	T4	T4	T4	0	0	0	0	0	1	0	0	0	0	0	0	0	0	0	1	0	0	0	0	0
1898	1960-05-08	M	CR	Lombardia	Centro di Recupero e Riabilitazione funzionale G.Verdi (UNITA' SPINALE)	Emilia-Romagna	2014-05-19	Riabilitativa	2014-08-14	Domicilio	Traumatica	A	L3	L3	L2	L2	0	0	0	0	0	0	0	0	0	0	0	1	0	0	0	0	0	0	0	0	0
1899	1967-01-25	M	PR	Emilia-Romagna	Centro di Recupero e Riabilitazione funzionale G.Verdi (UNITA' SPINALE)	Emilia-Romagna	2014-07-14	Domicilio	2014-08-08	Domicilio	Traumatica	C	C6	C6	C5	C5	0	0	0	0	0	0	0	0	0	1	0	0	0	0	0	0	0	0	0	0	0
1900	1952-12-24	M	RE	Emilia-Romagna	Centro di Recupero e Riabilitazione funzionale G.Verdi (UNITA' SPINALE)	Emilia-Romagna	2014-03-07	Domicilio	2014-07-24	Domicilio	Traumatica	A	L2	L2	L2	L2	0	0	1	0	0	0	0	0	0	0	0	0	0	0	2	0	0	0	0	0	0
2374	1957-07-11	M	CR	Lombardia	Centro di Recupero e Riabilitazione funzionale G.Verdi (UNITA' SPINALE)	Emilia-Romagna	2014-08-12	Domicilio	2014-09-04	Domicilio	Traumatica	C	C6	C6	C5	C5	1	0	0	0	0	0	0	1	0	1	0	0	0	0	0	0	0	1	0	0	0
2375	1966-08-23	M	PC	Emilia-Romagna	Centro di Recupero e Riabilitazione funzionale G.Verdi (UNITA' SPINALE)	Emilia-Romagna	2014-07-28	Acuti	2014-08-13	Domicilio	Traumatica	A	ND	ND	ND	ND	0	0	0	0	0	0	0	0	0	0	0	0	0	0	0	0	0	0	0	0	0
2921	1953-08-19	M	PC	Emilia-Romagna	Centro di Recupero e Riabilitazione funzionale G.Verdi (UNITA' SPINALE)	Emilia-Romagna	2014-09-29	Domicilio	2014-10-09	Domicilio	Traumatica	A	T7	T7	T7	T7	0	0	0	0	0	0	0	0	0	1	0	0	0	0	0	0	0	0	0	0	0
3023	1942-09-10	M	PC	Emilia-Romagna	Centro di Recupero e Riabilitazione funzionale G.Verdi (UNITA' SPINALE)	Emilia-Romagna	2014-08-18	Acuti	2014-11-10	Acuti	Traumatica	A	T11	T11	T11	T11	0	1	1	0	0	0	0	0	0	0	0	0	0	1	2	0	0	0	0	0	0
3025	1955-05-19	M	PC	Emilia-Romagna	Centro di Recupero e Riabilitazione funzionale G.Verdi (UNITA' SPINALE)	Emilia-Romagna	2014-06-23	Acuti	2014-07-17	Domicilio	Traumatica	A	T3	T3	T3	T3	0	0	1	0	0	0	1	0	0	0	0	0	0	0	1	0	1	0	0	0	0
3098	1948-06-29	M	RE	Emilia-Romagna	Centro di Recupero e Riabilitazione funzionale G.Verdi (UNITA' SPINALE)	Emilia-Romagna	2014-11-11	Domicilio	2014-12-22	Domicilio	Traumatica	A	T5	T5	T5	T5	0	0	0	0	0	0	0	0	0	0	0	0	0	0	0	0	0	0	0	0	0
3106	1968-05-19	M	PC	Emilia-Romagna	Centro di Recupero e Riabilitazione funzionale G.Verdi (UNITA' SPINALE)	Emilia-Romagna	2014-11-17	Acuti	2015-02-06	Domicilio	Traumatica	A	C5	C5	C5	C5	0	1	0	0	0	1	0	0	0	0	0	0	0	1	0	1	0	0	0	0	0
875	1959-06-24	M	AP	Marche	CENTRO PARAPLEGICI OSTIA (CENTRO SPINALE)	Lazio	2013-10-19	Domicilio	2013-12-21	Domicilio	Traumatica	A	C5	C5	C5	C5	0	0	1	0	0	0	0	0	0	1	0	0	0	0	1	0	0	0	0	0	0
876	1955-03-09	M	ME	Sicilia	CENTRO PARAPLEGICI OSTIA (CENTRO SPINALE)	Lazio	2013-10-23	Domicilio	2014-01-03	Acuti	Traumatica	A	T4	T4	T4	T4	0	1	1	0	0	0	0	0	0	1	0	0	0	1	1	0	0	0	0	0	0
877	1963-10-08	M	CT	Sicilia	CENTRO PARAPLEGICI OSTIA (CENTRO SPINALE)	Lazio	2014-01-03	Acuti	2014-01-16	Domicilio	Traumatica	A	C4	C4	C4	C4	0	1	0	0	0	0	0	0	0	0	0	0	0	1	0	0	0	0	0	0	0
881	1943-03-02	M	XN	X_Ignota	CENTRO PARAPLEGICI OSTIA (CENTRO SPINALE)	Lazio	2013-11-04	Acuti	2013-11-27	Domicilio	Traumatica	A	L1	T12	L1	T2	0	1	0	0	0	0	0	1	0	1	0	0	0	1	0	0	0	1	0	0	0
883	1981-02-05	M	XN	X_Ignota	CENTRO PARAPLEGICI OSTIA (CENTRO SPINALE)	Lazio	2013-11-27	Domicilio	2013-12-03	Domicilio	Traumatica	B	C6	C6	C6	C6	1	0	0	0	0	1	0	0	0	1	0	0	0	0	0	1	0	0	0	0	0
2143	1955-12-10	M	RM	Lazio	CENTRO PARAPLEGICI OSTIA (CENTRO SPINALE)	Lazio	2013-12-21	Riabilitativa	2014-06-25	Domicilio	Traumatica	A	T11	T11	T11	T11	0	0	1	1	0	0	0	0	0	0	0	0	0	0	2	0	0	0	0	0	1
2144	1948-11-22	F	BN	Campania	CENTRO PARAPLEGICI OSTIA (CENTRO SPINALE)	Lazio	2013-12-03	Domicilio	2014-08-13	Domicilio	Traumatica	A	T5	T5	T5	T5	0	1	1	0	0	0	0	0	0	0	0	0	0	1	2	0	0	0	0	0	0
2145	1941-06-24	M	FM	Marche	CENTRO PARAPLEGICI OSTIA (CENTRO SPINALE)	Lazio	2013-11-27	Acuti	2014-05-26	Domicilio	Traumatica	A	T10	T10	T10	T10	0	1	1	0	0	0	0	1	0	0	0	0	0	1	2	0	0	1	0	0	0
2146	1949-03-28	M	RC	Calabria	CENTRO PARAPLEGICI OSTIA (CENTRO SPINALE)	Lazio	2014-01-31	Domicilio	2014-05-22	Domicilio	Traumatica	A	T11	T11	T11	T11	0	1	1	0	0	0	0	1	0	0	0	0	0	1	1	0	0	1	0	0	0
2148	1981-09-16	M	RM	Lazio	CENTRO PARAPLEGICI OSTIA (CENTRO SPINALE)	Lazio	2013-10-22	Domicilio	2014-01-22	Domicilio	Traumatica	B	T10	T9	T10	T9	0	0	1	0	0	0	0	1	0	0	0	0	0	0	2	0	0	1	0	0	0
2149	1963-11-01	M	RM	Lazio	CENTRO PARAPLEGICI OSTIA (CENTRO SPINALE)	Lazio	2013-11-27	Domicilio	2014-02-03	Domicilio	Traumatica	A	T4	T4	T4	T4	0	0	1	0	0	0	0	1	0	0	0	0	0	0	2	0	0	1	0	0	0
2150	1959-05-31	M	RC	Calabria	CENTRO PARAPLEGICI OSTIA (CENTRO SPINALE)	Lazio	2013-11-01	Domicilio	2014-02-22	Domicilio	Traumatica	A	C6	C7	C6	C7	0	0	1	0	0	0	0	1	0	1	0	0	0	0	1	0	0	1	0	0	0
2151	1974-09-17	F	RM	Lazio	CENTRO PARAPLEGICI OSTIA (CENTRO SPINALE)	Lazio	2013-12-03	Domicilio	2014-02-19	Domicilio	Traumatica	A	T5	T5	T5	T5	0	0	1	0	0	0	0	0	0	0	0	0	0	0	2	0	0	0	0	0	0
2154	1968-12-01	M	RM	Lazio	CENTRO PARAPLEGICI OSTIA (CENTRO SPINALE)	Lazio	2014-02-25	Domicilio	2014-03-14	Domicilio	Traumatica	A	L1	T12	L1	T12	0	0	1	0	0	1	0	0	0	0	0	0	0	0	2	1	0	0	0	0	0
2155	1964-11-05	M	RM	Lazio	CENTRO PARAPLEGICI OSTIA (CENTRO SPINALE)	Lazio	2013-12-14	Domicilio	2014-03-08	Domicilio	Traumatica	A	T6	T6	T6	T6	0	0	1	0	0	0	0	0	0	1	0	0	0	0	2	0	0	0	0	0	0
2156	1956-02-27	M	RM	Lazio	CENTRO PARAPLEGICI OSTIA (CENTRO SPINALE)	Lazio	2013-11-08	Acuti	2014-03-07	Domicilio	Traumatica	A	C7	C7	C7	C7	0	0	0	1	0	0	0	0	0	1	0	0	0	0	0	0	0	0	0	0	1
2157	1959-03-05	M	RM	Lazio	CENTRO PARAPLEGICI OSTIA (CENTRO SPINALE)	Lazio	2013-11-16	Domicilio	2014-03-15	Domicilio	Traumatica	A	T9	T9	T9	T9	0	0	1	0	0	0	0	0	0	1	0	0	0	0	2	0	0	0	0	0	0
2158	1946-05-13	M	XN	X_Ignota	CENTRO PARAPLEGICI OSTIA (CENTRO SPINALE)	Lazio	2013-10-16	Acuti	2014-03-10	Domicilio	Traumatica	A	T10	T10	T10	T10	0	0	1	0	0	0	0	0	0	1	0	0	0	0	2	0	0	0	0	0	0
2159	1953-02-03	M	RM	Lazio	CENTRO PARAPLEGICI OSTIA (CENTRO SPINALE)	Lazio	2014-01-25	Domicilio	2014-03-28	Domicilio	Traumatica	A	T4	T4	T4	T4	0	0	1	0	0	0	0	1	0	1	0	0	0	0	2	0	0	1	0	0	0
2161	1974-01-10	M	SA	Campania	CENTRO PARAPLEGICI OSTIA (CENTRO SPINALE)	Lazio	2014-03-14	Domicilio	2014-03-26	Domicilio	Traumatica	B	C6	C6	C6	C6	0	0	1	0	0	0	0	1	0	1	0	0	0	0	1	0	0	1	0	0	0
2164	1970-02-14	M	LT	Lazio	CENTRO PARAPLEGICI OSTIA (CENTRO SPINALE)	Lazio	2014-02-03	Domicilio	2014-04-17	Domicilio	Traumatica	A	T10	T11	T10	T11	0	1	1	0	0	0	0	0	0	1	0	0	0	2	2	0	0	0	0	0	0
2177	1977-03-02	M	RM	Lazio	CENTRO PARAPLEGICI OSTIA (CENTRO SPINALE)	Lazio	2013-10-25	Acuti	2013-11-09	Domicilio	Traumatica	A	T5	T5	T5	T5	0	1	0	0	0	0	0	1	0	0	1	0	0	2	0	0	0	1	0	0	0
2179	1969-03-14	M	RM	Lazio	CENTRO PARAPLEGICI OSTIA (CENTRO SPINALE)	Lazio	2013-10-02	Domicilio	2013-10-31	Domicilio	Traumatica	B	C6	C6	C6	C6	0	1	0	0	0	0	0	1	0	1	0	0	0	1	0	0	0	1	0	0	0
2392	1943-05-24	M	RM	Lazio	CENTRO PARAPLEGICI OSTIA (CENTRO SPINALE)	Lazio	2014-09-15	Domicilio	2014-10-04	Domicilio	Traumatica	A	T7	T7	T7	T7	1	0	1	0	0	0	0	1	0	1	0	0	0	0	1	0	0	1	0	0	0
2394	1968-03-04	M	XN	X_Ignota	CENTRO PARAPLEGICI OSTIA (CENTRO SPINALE)	Lazio	2014-05-12	Domicilio	2014-06-24	Domicilio	Traumatica	A	T10	T10	T10	T10	0	1	0	0	0	0	0	0	0	1	0	0	0	1	0	0	0	0	0	0	0
2395	1961-05-25	M	RM	Lazio	CENTRO PARAPLEGICI OSTIA (CENTRO SPINALE)	Lazio	2014-05-22	Domicilio	2014-08-05	Domicilio	Traumatica	B	T11	T11	T11	T11	0	1	1	0	0	0	0	0	0	1	0	0	0	1	1	0	0	0	0	0	0
2396	1931-02-13	M	RM	Lazio	CENTRO PARAPLEGICI OSTIA (CENTRO SPINALE)	Lazio	2014-07-04	Domicilio	2014-07-26	Domicilio	Traumatica	A	T10	T10	T10	T10	1	1	0	1	0	1	0	0	0	0	0	0	0	1	0	1	0	0	0	0	1
2397	1946-08-22	M	VT	Lazio	CENTRO PARAPLEGICI OSTIA (CENTRO SPINALE)	Lazio	2014-04-02	Acuti	2014-04-24	Domicilio	Traumatica	ND	ND	ND	ND	ND	0	1	0	0	1	0	0	0	0	0	0	0	0	1	0	0	0	0	0	1	0
2398	1977-04-25	M	XN	X_Ignota	CENTRO PARAPLEGICI OSTIA (CENTRO SPINALE)	Lazio	2014-04-26	Domicilio	2014-06-14	Domicilio	Traumatica	A	T4	T4	T4	T4	0	0	0	0	0	0	0	0	0	0	0	0	0	0	0	0	0	0	0	0	0
2400	1947-04-28	F	RM	Lazio	CENTRO PARAPLEGICI OSTIA (CENTRO SPINALE)	Lazio	2014-03-31	Domicilio	2014-06-28	Domicilio	Traumatica	A	T8	T8	T8	T8	0	1	0	0	0	0	0	0	0	1	0	0	0	1	0	0	0	0	0	0	0
2402	1982-06-13	M	XN	X_Ignota	CENTRO PARAPLEGICI OSTIA (CENTRO SPINALE)	Lazio	2014-03-07	Riabilitativa	2014-07-11	Riabilitativa	Traumatica	B	C6	C4	C5	C4	0	0	1	0	0	0	0	0	0	1	0	0	0	0	1	0	0	0	0	0	0
2404	1978-02-18	M	NA	Campania	CENTRO PARAPLEGICI OSTIA (CENTRO SPINALE)	Lazio	2014-02-21	Domicilio	2014-07-04	Domicilio	Traumatica	A	C4	C4	C4	C4	0	1	1	0	0	0	0	0	0	1	0	0	0	1	1	0	0	0	0	0	0
2407	1955-01-20	M	RM	Lazio	CENTRO PARAPLEGICI OSTIA (CENTRO SPINALE)	Lazio	2013-12-21	Domicilio	2014-09-02	Domicilio	Traumatica	A	T8	T8	T8	T8	0	0	1	0	0	0	0	0	0	1	0	0	0	0	1	0	0	0	0	0	0
2409	1968-05-20	M	AQ	Abruzzo	CENTRO PARAPLEGICI OSTIA (CENTRO SPINALE)	Lazio	2014-07-23	Domicilio	2014-09-03	Domicilio	Traumatica	A	T7	T9	T7	T9	0	0	1	0	0	0	0	0	0	0	0	0	0	0	2	0	0	0	0	0	0
2410	1965-09-14	M	VT	Lazio	CENTRO PARAPLEGICI OSTIA (CENTRO SPINALE)	Lazio	2014-07-26	Domicilio	2014-09-12	Domicilio	Traumatica	A	T4	T4	T4	T4	0	0	1	1	0	1	0	0	0	1	0	0	0	0	1	1	0	0	0	0	1
2411	1975-03-06	M	LT	Lazio	CENTRO PARAPLEGICI OSTIA (CENTRO SPINALE)	Lazio	2014-08-06	Domicilio	2014-09-06	Domicilio	Traumatica	A	C6	C6	C6	C6	0	0	0	0	0	0	0	0	0	1	1	0	0	0	0	0	0	0	0	0	0
409	1947-03-19	M	XN	X_Ignota	FOND.MAUGERI-CENTRO MEDICO DI PAVIA (UNITA' SPINALE)	Lombardia	2013-05-27	Acuti	2013-10-25	Domicilio	Traumatica	B	C4	C4	C4	C4	1	0	0	0	1	0	0	0	0	1	0	0	0	0	0	0	0	0	0	1	0
709	1963-05-08	M	BA	Puglia	FOND.MAUGERI-CENTRO MEDICO DI PAVIA (UNITA' SPINALE)	Lombardia	2013-05-10	Acuti	2013-10-22	Riabilitativa	Traumatica	C	NV	NV	NV	NV	1	1	0	0	0	1	0	1	0	1	1	0	0	1	0	1	0	1	0	0	0
710	1949-04-26	M	MI	Lombardia	FOND.MAUGERI-CENTRO MEDICO DI PAVIA (UNITA' SPINALE)	Lombardia	2013-09-05	Domicilio	2013-10-23	Domicilio	Traumatica	C	C5	C5	C5	C5	1	1	0	0	0	1	0	1	0	1	0	0	0	1	0	1	0	1	0	0	0
764	1940-05-21	M	PV	Lombardia	FOND.MAUGERI-CENTRO MEDICO DI PAVIA (UNITA' SPINALE)	Lombardia	2014-02-17	Domicilio	2014-04-18	Domicilio	Traumatica	C	C4	C4	C4	C4	1	0	0	0	0	1	0	0	0	1	0	0	0	0	0	1	0	0	0	0	0
766	1988-04-21	M	PV	Lombardia	FOND.MAUGERI-CENTRO MEDICO DI PAVIA (UNITA' SPINALE)	Lombardia	2014-02-06	Domicilio	2014-04-14	Domicilio	Traumatica	A	T7	T7	T7	T7	1	1	1	0	0	1	1	0	1	1	0	0	0	1	1	1	1	0	1	0	0
769	1936-10-13	M	PV	Lombardia	FOND.MAUGERI-CENTRO MEDICO DI PAVIA (UNITA' SPINALE)	Lombardia	2013-06-05	Acuti	2013-11-07	Assistenziale	Traumatica	A	T2	T2	T2	T2	1	1	1	0	1	1	1	1	1	1	0	0	0	1	1	1	1	1	1	1	0
773	1969-05-03	M	PV	Lombardia	FOND.MAUGERI-CENTRO MEDICO DI PAVIA (UNITA' SPINALE)	Lombardia	2013-05-23	Acuti	2014-04-17	Domicilio	Traumatica	A	T7	T7	T7	T7	1	1	1	0	0	0	1	1	0	1	1	0	0	1	1	0	2	1	0	0	0
775	1972-06-28	F	PV	Lombardia	FOND.MAUGERI-CENTRO MEDICO DI PAVIA (UNITA' SPINALE)	Lombardia	2013-11-27	Domicilio	2013-12-18	Domicilio	Traumatica	A	L2	L2	L2	L2	1	1	1	0	0	0	1	1	0	1	0	0	0	1	1	0	2	1	0	0	0
776	1954-05-18	M	BA	Puglia	FOND.MAUGERI-CENTRO MEDICO DI PAVIA (UNITA' SPINALE)	Lombardia	2013-10-28	Domicilio	2013-12-18	Domicilio	Traumatica	A	T10	T10	T10	T10	1	1	1	0	0	0	1	1	0	1	0	0	0	1	1	0	2	1	0	0	0
777	1978-06-18	M	NU	Sardegna	FOND.MAUGERI-CENTRO MEDICO DI PAVIA (UNITA' SPINALE)	Lombardia	2013-11-18	Domicilio	2014-01-14	Domicilio	Traumatica	B	L5	L5	T1	L2	1	1	1	0	0	0	1	1	0	1	1	0	0	1	1	0	2	1	0	0	0
778	1954-03-29	M	PV	Lombardia	FOND.MAUGERI-CENTRO MEDICO DI PAVIA (UNITA' SPINALE)	Lombardia	2013-11-08	Domicilio	2014-01-22	Domicilio	Traumatica	C	T6	T6	C4	C4	1	1	1	0	0	0	1	1	0	0	0	0	0	1	1	0	1	1	0	0	0
779	1971-04-04	F	AL	Piemonte	FOND.MAUGERI-CENTRO MEDICO DI PAVIA (UNITA' SPINALE)	Lombardia	2013-09-11	Domicilio	2014-01-15	Domicilio	Traumatica	A	T12	T12	T12	T12	1	1	1	0	0	0	1	1	0	1	0	0	0	1	1	0	1	1	0	0	0
839	1983-10-03	F	MB	Lombardia	FOND.MAUGERI-CENTRO MEDICO DI PAVIA (UNITA' SPINALE)	Lombardia	2013-09-17	Acuti	2014-04-09	Riabilitativa	Traumatica	B	T5	T5	T5	T5	1	1	0	1	0	1	0	0	0	1	1	0	0	1	0	1	0	0	0	0	1
840	1934-04-28	M	BR	Puglia	FOND.MAUGERI-CENTRO MEDICO DI PAVIA (UNITA' SPINALE)	Lombardia	2013-11-07	Acuti	2014-04-10	Domicilio	Traumatica	C	C3	C3	C3	C3	1	1	0	1	0	1	0	1	0	1	1	0	0	1	0	1	0	1	0	0	1
842	1959-10-01	M	RC	Calabria	FOND.MAUGERI-CENTRO MEDICO DI PAVIA (UNITA' SPINALE)	Lombardia	2014-02-20	Domicilio	2014-04-04	Domicilio	Traumatica	C	NV	NV	NV	NV	1	0	0	0	0	1	1	0	0	1	0	0	0	0	0	1	1	0	0	0	0
844	1945-09-25	M	CH	Abruzzo	FOND.MAUGERI-CENTRO MEDICO DI PAVIA (UNITA' SPINALE)	Lombardia	2013-08-19	Domicilio	2013-10-24	Domicilio	Traumatica	C	C5	C5	C5	C5	1	1	0	0	0	1	1	1	0	1	0	0	0	1	0	1	1	1	0	0	0
852	1954-10-16	M	PV	Lombardia	FOND.MAUGERI-CENTRO MEDICO DI PAVIA (UNITA' SPINALE)	Lombardia	2013-12-23	Domicilio	2014-02-20	Domicilio	Traumatica	A	T8	T8	T8	T8	1	1	1	0	0	1	1	0	0	1	0	0	0	1	1	1	1	0	0	0	0
855	1983-05-18	M	PV	Lombardia	FOND.MAUGERI-CENTRO MEDICO DI PAVIA (UNITA' SPINALE)	Lombardia	2013-12-03	Domicilio	2014-02-05	Domicilio	Traumatica	C	C6	C6	C6	C6	0	1	1	0	0	1	1	0	0	1	0	0	0	1	1	1	1	0	0	0	0
857	1950-01-03	M	XE	Estero	FOND.MAUGERI-CENTRO MEDICO DI PAVIA (UNITA' SPINALE)	Lombardia	2013-12-30	Riabilitativa	2014-04-16	Domicilio	Traumatica	C	T6	T6	C4	C4	1	1	1	1	0	1	1	0	0	0	1	0	0	1	1	1	1	0	0	0	1
1784	1969-08-27	M	PV	Lombardia	FOND.MAUGERI-CENTRO MEDICO DI PAVIA (UNITA' SPINALE)	Lombardia	2014-07-07	Domicilio	2014-07-31	Domicilio	Traumatica	C	T8	T8	T8	T8	1	1	0	0	0	1	0	0	0	1	0	0	0	1	0	1	0	0	0	0	0
1785	1982-09-28	M	GE	Liguria	FOND.MAUGERI-CENTRO MEDICO DI PAVIA (UNITA' SPINALE)	Lombardia	2014-08-18	Domicilio	2014-09-22	Domicilio	Traumatica	C	L2	L2	L2	L2	1	1	0	0	0	1	0	0	0	1	0	0	0	1	0	1	0	0	0	0	0
1787	1960-10-12	M	PV	Lombardia	FOND.MAUGERI-CENTRO MEDICO DI PAVIA (UNITA' SPINALE)	Lombardia	2014-04-14	Domicilio	2014-07-13	Domicilio	Traumatica	B	C6	C6	C6	C6	1	1	1	0	0	1	1	1	0	1	0	0	0	1	1	1	1	1	0	0	0
1793	1983-11-30	M	PV	Lombardia	FOND.MAUGERI-CENTRO MEDICO DI PAVIA (UNITA' SPINALE)	Lombardia	2014-04-24	Domicilio	2014-06-15	Domicilio	Traumatica	A	T10	T10	T10	T10	1	1	1	0	1	1	1	1	0	1	1	0	0	1	1	1	1	1	0	1	0
1795	1971-03-02	M	PV	Lombardia	FOND.MAUGERI-CENTRO MEDICO DI PAVIA (UNITA' SPINALE)	Lombardia	2014-04-22	Domicilio	2014-06-11	Domicilio	Traumatica	B	C4	C4	C4	C4	1	1	1	0	1	1	1	1	0	1	0	0	0	1	1	1	1	1	0	1	0
2308	1978-02-20	M	AL	Piemonte	FOND.MAUGERI-CENTRO MEDICO DI PAVIA (UNITA' SPINALE)	Lombardia	2014-04-02	Domicilio	2014-04-30	Domicilio	Traumatica	A	T5	T5	T5	T5	0	1	0	0	0	1	0	0	1	1	0	0	0	1	0	1	0	0	1	0	0
2311	1947-02-25	M	AN	Marche	FOND.MAUGERI-CENTRO MEDICO DI PAVIA (UNITA' SPINALE)	Lombardia	2014-08-04	Domicilio	2014-08-30	Domicilio	Traumatica	C	C4	C4	C4	C4	1	1	1	0	0	1	1	0	0	1	1	0	0	1	2	1	1	0	0	0	0
2312	1934-04-20	M	GE	Liguria	FOND.MAUGERI-CENTRO MEDICO DI PAVIA (UNITA' SPINALE)	Lombardia	2014-06-28	Domicilio	2014-08-26	Domicilio	Traumatica	A	L1	L1	L1	L1	1	1	1	0	0	1	1	0	0	1	0	0	0	1	1	1	1	0	0	0	0
2320	1994-05-22	M	PV	Lombardia	FOND.MAUGERI-CENTRO MEDICO DI PAVIA (UNITA' SPINALE)	Lombardia	2014-05-26	Domicilio	2014-06-26	Domicilio	Traumatica	B	T8	T8	T8	T8	1	1	0	0	0	1	1	0	0	1	0	0	0	1	0	1	1	0	0	0	0
2321	1975-02-04	M	MB	Lombardia	FOND.MAUGERI-CENTRO MEDICO DI PAVIA (UNITA' SPINALE)	Lombardia	2014-06-23	Domicilio	2014-06-28	Domicilio	Traumatica	A	T10	T10	T10	T10	1	1	0	0	0	1	1	0	0	1	0	0	0	1	0	1	1	0	0	0	0
2322	1980-02-10	M	MB	Lombardia	FOND.MAUGERI-CENTRO MEDICO DI PAVIA (UNITA' SPINALE)	Lombardia	2014-05-21	Domicilio	2014-06-09	Acuti	Traumatica	A	T3	T3	T3	T3	0	1	1	0	0	1	1	0	0	1	0	0	0	1	1	1	1	0	0	0	0
2325	1964-05-15	M	PV	Lombardia	FOND.MAUGERI-CENTRO MEDICO DI PAVIA (UNITA' SPINALE)	Lombardia	2013-07-30	Domicilio	2013-11-28	Domicilio	Traumatica	A	T10	T10	T10	T10	1	1	1	0	0	0	1	0	0	1	0	0	0	1	1	0	2	0	0	0	0
2959	1973-02-05	M	PV	Lombardia	FOND.MAUGERI-CENTRO MEDICO DI PAVIA (UNITA' SPINALE)	Lombardia	2014-09-11	Domicilio	2014-10-14	Domicilio	Traumatica	C	C5	C5	C5	C5	0	1	0	0	0	1	1	0	0	1	0	0	0	1	0	1	1	0	0	0	0
2961	1965-01-21	M	PV	Lombardia	FOND.MAUGERI-CENTRO MEDICO DI PAVIA (UNITA' SPINALE)	Lombardia	2014-08-26	Domicilio	2014-10-14	Domicilio	Traumatica	A	T10	T10	T10	T10	1	1	0	0	0	1	1	0	0	1	0	0	0	1	0	1	1	0	0	0	0
3146	1949-04-26	M	OT	Sardegna	FOND.MAUGERI-CENTRO MEDICO DI PAVIA (UNITA' SPINALE)	Lombardia	2014-10-08	Domicilio	2014-11-03	Domicilio	Traumatica	C	ND	ND	C5	C5	1	0	0	0	0	1	0	0	0	1	0	0	0	0	0	1	0	0	0	0	0
3148	1959-02-04	M	MB	Lombardia	FOND.MAUGERI-CENTRO MEDICO DI PAVIA (UNITA' SPINALE)	Lombardia	2014-09-01	Domicilio	2014-10-30	Domicilio	Traumatica	A	T10	T10	T10	T10	1	1	1	0	0	1	1	0	0	1	0	0	0	1	1	1	1	0	0	0	0
1313	1970-05-19	M	RM	Lazio	I.R.C.C.S. S. LUCIA (Sezione Mielolesi, UnitÃ Operativa A)	Lazio	2013-12-20	Acuti	2014-02-15	Domicilio	Traumatica	D	ND	L2	ND	L4	0	0	0	0	0	0	0	0	0	0	0	1	0	0	0	0	0	0	0	0	0
1442	1993-11-01	M	RM	Lazio	I.R.C.C.S. S. LUCIA (Sezione Mielolesi, UnitÃ Operativa A)	Lazio	2014-06-09	Acuti	2014-06-30	Domicilio	Traumatica	A	T10	T10	T10	T10	0	0	0	1	0	0	1	0	0	1	0	0	0	0	0	0	1	0	0	0	2
2386	1963-09-16	M	RM	Lazio	I.R.C.C.S. S. LUCIA (Sezione Mielolesi, UnitÃ Operativa A)	Lazio	2014-08-05	Domicilio	2014-10-01	Domicilio	Traumatica	A	T3	T3	T3	T3	0	0	0	0	1	1	1	0	0	0	0	0	0	0	0	1	1	0	0	1	0
2664	1960-04-27	M	BA	Puglia	IRCSS SALVATORE MAUGERI CASSANO DELLE MURGE (MEDICINA FISICA E RIABILITAZIONE)	Puglia	2014-09-09	_	2014-09-18	Domicilio	Traumatica	A	C3	C3	C4	C4	1	1	0	0	0	0	0	0	0	1	0	0	0	1	0	0	0	0	0	0	0
2884	1960-11-01	F	BA	Puglia	IRCSS SALVATORE MAUGERI CASSANO DELLE MURGE (MEDICINA FISICA E RIABILITAZIONE)	Puglia	2014-07-08	_	2014-07-11	Domicilio	Traumatica	B	C7	C7	C7	C7	1	1	0	0	0	0	0	0	0	0	0	0	0	1	0	0	0	0	0	0	0
1169	1953-08-19	M	UD	Friuli-Venezia Giulia	IST.DI MEDICINA FISICA E RIABILITAZIONE GERVASUTTA (Medicina Fisica e Riabilitazione â€“ UnitÃ Spinale (US))	Friuli-Venezia Giulia	2014-04-14	Acuti	2014-05-20	Domicilio	Traumatica	A	T6	T6	T6	T6	0	0	1	0	0	0	0	0	0	0	0	0	0	0	2	0	0	0	0	0	0
1183	1967-07-08	M	PN	Friuli-Venezia Giulia	IST.DI MEDICINA FISICA E RIABILITAZIONE GERVASUTTA (Medicina Fisica e Riabilitazione â€“ UnitÃ Spinale (US))	Friuli-Venezia Giulia	2013-10-23	Acuti	2013-12-06	Domicilio	Traumatica	A	T5	T5	T5	T5	0	0	1	0	0	0	0	0	0	0	0	0	0	0	2	0	0	0	0	0	0
1185	1971-06-27	M	BL	Veneto	IST.DI MEDICINA FISICA E RIABILITAZIONE GERVASUTTA (Medicina Fisica e Riabilitazione â€“ UnitÃ Spinale (US))	Friuli-Venezia Giulia	2014-08-22	Acuti	2014-09-19	Domicilio	Traumatica	A	C5	C5	C5	C5	0	0	1	0	0	0	0	0	0	0	0	0	0	0	2	0	0	0	0	0	0
1276	1973-01-01	M	PN	Friuli-Venezia Giulia	IST.DI MEDICINA FISICA E RIABILITAZIONE GERVASUTTA (Medicina Fisica e Riabilitazione â€“ UnitÃ Spinale (US))	Friuli-Venezia Giulia	2013-11-11	Acuti	2013-12-28	Domicilio	Traumatica	A	T6	T6	T6	T6	0	1	0	0	1	0	0	0	0	0	0	0	0	1	0	0	0	0	0	2	0
1590	1977-04-29	M	UD	Friuli-Venezia Giulia	IST.DI MEDICINA FISICA E RIABILITAZIONE GERVASUTTA (Medicina Fisica e Riabilitazione â€“ UnitÃ Spinale (US))	Friuli-Venezia Giulia	2014-06-04	Acuti	2014-06-25	Domicilio	Traumatica	A	T12	T12	T12	T12	0	0	1	0	0	0	0	0	0	0	0	0	0	0	2	0	0	0	0	0	0
2041	1974-07-26	M	TS	Friuli-Venezia Giulia	IST.DI MEDICINA FISICA E RIABILITAZIONE GERVASUTTA (Medicina Fisica e Riabilitazione â€“ UnitÃ Spinale (US))	Friuli-Venezia Giulia	2014-07-22	Acuti	2014-08-20	Domicilio	Traumatica	A	T6	T6	T12	T12	0	0	1	0	0	0	0	0	0	0	0	0	0	0	2	0	0	0	0	0	0
3030	1966-05-11	M	PN	Friuli-Venezia Giulia	IST.DI MEDICINA FISICA E RIABILITAZIONE GERVASUTTA (Medicina Fisica e Riabilitazione â€“ UnitÃ Spinale (US))	Friuli-Venezia Giulia	2014-09-22	Acuti	2014-10-24	Domicilio	Traumatica	A	T1	T1	T1	T1	0	0	1	0	0	0	0	0	0	0	0	0	0	0	2	0	0	0	0	0	0
3033	1952-01-19	F	PN	Friuli-Venezia Giulia	IST.DI MEDICINA FISICA E RIABILITAZIONE GERVASUTTA (Medicina Fisica e Riabilitazione â€“ UnitÃ Spinale (US))	Friuli-Venezia Giulia	2014-06-16	Acuti	2014-09-22	Assistenziale	Traumatica	B	L2	L2	L2	L2	0	0	1	0	0	0	0	0	0	0	0	0	0	0	2	0	0	0	0	0	0
185	1953-08-11	M	RM	Lazio	OSP. C.T.O. ANDREA ALESINI (UNITA' SPINALE UNIPOLARE)	Lazio	2013-11-28	_	2014-01-23	Domicilio	Traumatica	A	T3	T3	T3	T3	0	0	0	0	0	0	0	0	0	0	0	0	0	0	0	0	0	0	0	0	0
186	1961-10-30	M	RM	Lazio	OSP. C.T.O. ANDREA ALESINI (UNITA' SPINALE UNIPOLARE)	Lazio	2013-10-01	Spinale	2013-12-20	Domicilio	Traumatica	B	C8	C8	C6	C8	0	0	0	0	0	0	0	0	0	0	0	0	0	0	0	0	0	0	0	0	0
188	1949-08-16	M	NA	Campania	OSP. C.T.O. ANDREA ALESINI (UNITA' SPINALE UNIPOLARE)	Lazio	2013-11-22	Domicilio	2013-12-06	Domicilio	Traumatica	A	C5	C5	C6	C6	0	1	0	0	0	0	0	0	0	0	0	0	0	1	0	0	0	0	0	0	0
190	1949-02-23	M	RM	Lazio	OSP. C.T.O. ANDREA ALESINI (UNITA' SPINALE UNIPOLARE)	Lazio	2013-11-06	Domicilio	2014-06-24	Domicilio	Traumatica	B	C5	C5	C8	C7	0	0	1	0	0	0	0	0	0	0	0	0	0	0	1	0	0	0	0	0	0
191	1985-07-02	M	RM	Lazio	OSP. C.T.O. ANDREA ALESINI (UNITA' SPINALE UNIPOLARE)	Lazio	2013-10-24	Domicilio	2014-07-23	Domicilio	Traumatica	C	T7	T7	T1	T1	0	0	1	0	0	0	0	0	0	0	0	0	0	0	1	0	0	0	0	0	0
192	1995-06-18	M	RM	Lazio	OSP. C.T.O. ANDREA ALESINI (UNITA' SPINALE UNIPOLARE)	Lazio	2013-12-17	Domicilio	2014-02-06	Domicilio	Traumatica	A	NV	NV	NV	NV	0	1	1	0	0	0	0	0	0	0	0	0	0	1	1	0	0	0	0	0	0
193	1945-12-03	M	LT	Lazio	OSP. C.T.O. ANDREA ALESINI (UNITA' SPINALE UNIPOLARE)	Lazio	2013-12-20	Domicilio	2014-01-11	Domicilio	Traumatica	A	T8	T8	T8	T8	0	0	0	1	0	0	0	0	0	0	0	0	0	0	0	0	0	0	0	0	1
194	1962-07-17	M	RM	Lazio	OSP. C.T.O. ANDREA ALESINI (UNITA' SPINALE UNIPOLARE)	Lazio	2013-12-16	Domicilio	2013-12-28	Domicilio	Traumatica	ND	ND	ND	ND	ND	0	0	0	1	1	0	0	0	0	0	0	0	0	0	0	0	0	0	0	1	1
195	1948-07-30	F	RM	Lazio	OSP. C.T.O. ANDREA ALESINI (UNITA' SPINALE UNIPOLARE)	Lazio	2013-12-28	Domicilio	2014-01-28	Domicilio	Traumatica	A	T5	T5	L2	L2	0	0	0	1	0	0	1	0	0	0	0	0	0	0	0	0	1	0	0	0	1
196	1963-10-08	M	PA	Sicilia	OSP. C.T.O. ANDREA ALESINI (UNITA' SPINALE UNIPOLARE)	Lazio	2013-12-23	Spinale	2014-01-03	Domicilio	Traumatica	A	C5	C5	C5	C5	0	1	0	1	0	0	1	0	0	0	0	0	0	1	0	0	1	0	0	0	1
197	1979-07-11	F	NA	Campania	OSP. C.T.O. ANDREA ALESINI (UNITA' SPINALE UNIPOLARE)	Lazio	2014-01-11	Domicilio	2014-02-18	Domicilio	Traumatica	A	C7	C7	C7	C7	0	1	0	1	0	0	1	0	0	0	0	0	0	1	0	0	1	0	0	0	1
199	1985-01-25	F	RM	Lazio	OSP. C.T.O. ANDREA ALESINI (UNITA' SPINALE UNIPOLARE)	Lazio	2014-01-17	Domicilio	2014-03-28	Riabilitativa	Traumatica	ND	ND	ND	ND	ND	0	1	0	1	0	0	0	0	0	0	0	0	0	2	0	0	0	0	0	0	2
201	1968-08-09	M	RM	Lazio	OSP. C.T.O. ANDREA ALESINI (UNITA' SPINALE UNIPOLARE)	Lazio	2014-01-28	Domicilio	2014-02-11	Domicilio	Traumatica	A	C7	C7	C7	C7	0	1	0	1	0	0	0	0	0	0	0	0	0	1	0	0	0	0	0	0	2
202	1977-06-24	F	LT	Lazio	OSP. C.T.O. ANDREA ALESINI (UNITA' SPINALE UNIPOLARE)	Lazio	2014-02-06	Riabilitativa	2014-04-11	Domicilio	Traumatica	B	C7	C7	C7	C7	0	0	0	0	0	0	0	0	0	1	0	0	0	0	0	0	0	0	0	0	0
204	1974-04-11	M	RM	Lazio	OSP. C.T.O. ANDREA ALESINI (UNITA' SPINALE UNIPOLARE)	Lazio	2014-02-18	Domicilio	2014-03-13	Domicilio	Traumatica	A	C7	C7	C7	C7	0	0	1	0	0	0	1	0	0	0	0	0	0	0	1	0	2	0	0	0	0
586	1942-09-06	M	LT	Lazio	OSP. C.T.O. ANDREA ALESINI (UNITA' SPINALE UNIPOLARE)	Lazio	2014-03-28	Riabilitativa	2014-04-05	Spinale	Traumatica	A	T2	T2	T2	T2	0	1	0	0	0	0	0	0	0	0	0	0	0	2	0	0	0	0	0	0	0
812	1971-11-11	M	NA	Campania	OSP. C.T.O. ANDREA ALESINI (UNITA' SPINALE UNIPOLARE)	Lazio	2014-04-05	Domicilio	2014-04-19	Domicilio	Traumatica	A	T3	T3	C5	C6	0	1	0	0	0	0	0	0	0	0	0	0	0	1	0	0	0	0	0	0	0
816	1969-03-31	M	RM	Lazio	OSP. C.T.O. ANDREA ALESINI (UNITA' SPINALE UNIPOLARE)	Lazio	2014-08-20	Domicilio	2014-09-05	Domicilio	Traumatica	ND	ND	ND	ND	ND	0	1	0	0	0	0	0	0	0	0	0	0	0	2	0	0	0	0	0	0	0
817	1949-09-27	M	RM	Lazio	OSP. C.T.O. ANDREA ALESINI (UNITA' SPINALE UNIPOLARE)	Lazio	2014-04-23	Domicilio	2014-08-19	Domicilio	Traumatica	A	T8	T8	L2	L2	0	0	1	0	0	0	0	0	0	0	0	0	0	0	1	0	0	0	0	0	0
1278	1985-05-14	M	RM	Lazio	OSP. C.T.O. ANDREA ALESINI (UNITA' SPINALE UNIPOLARE)	Lazio	2014-05-03	Domicilio	2014-05-10	Domicilio	Traumatica	A	C7	C7	C7	C7	0	1	0	0	0	0	0	0	0	0	0	0	0	1	0	0	0	0	0	0	0
1279	1956-01-31	M	RM	Lazio	OSP. C.T.O. ANDREA ALESINI (UNITA' SPINALE UNIPOLARE)	Lazio	2014-05-10	Domicilio	2014-05-24	Domicilio	Traumatica	ND	ND	ND	ND	ND	0	1	0	0	0	0	0	0	0	0	0	0	0	1	0	0	0	0	0	0	0
1280	1981-05-17	F	RM	Lazio	OSP. C.T.O. ANDREA ALESINI (UNITA' SPINALE UNIPOLARE)	Lazio	2014-05-08	Domicilio	2014-05-13	Domicilio	Traumatica	B	C6	C6	C6	C6	0	1	0	0	0	0	0	0	0	0	0	0	0	1	0	0	0	0	0	0	0
1575	1993-11-27	M	RM	Lazio	OSP. C.T.O. ANDREA ALESINI (UNITA' SPINALE UNIPOLARE)	Lazio	2014-05-30	Domicilio	2014-06-24	Domicilio	Traumatica	B	C7	C8	C7	C8	0	1	0	0	0	0	0	0	0	0	0	0	0	1	0	0	0	0	0	0	0
1577	1949-02-03	F	RM	Lazio	OSP. C.T.O. ANDREA ALESINI (UNITA' SPINALE UNIPOLARE)	Lazio	2014-06-26	Domicilio	2014-07-03	Domicilio	Traumatica	C	T6	T6	T6	T6	0	1	0	0	0	0	0	0	0	0	0	0	0	1	0	0	0	0	0	0	0
1578	1986-03-11	M	RM	Lazio	OSP. C.T.O. ANDREA ALESINI (UNITA' SPINALE UNIPOLARE)	Lazio	2014-06-12	Domicilio	2014-06-20	Domicilio	Traumatica	B	ND	ND	ND	ND	0	1	0	0	0	0	0	0	0	0	0	0	0	1	0	0	0	0	0	0	0
1579	1982-03-24	M	VT	Lazio	OSP. C.T.O. ANDREA ALESINI (UNITA' SPINALE UNIPOLARE)	Lazio	2014-06-07	Domicilio	2014-07-24	Domicilio	Traumatica	A	T2	T2	T2	T2	0	1	0	0	0	0	0	0	0	0	0	0	0	1	0	0	0	0	0	0	0
1581	1945-04-09	M	RM	Lazio	OSP. C.T.O. ANDREA ALESINI (UNITA' SPINALE UNIPOLARE)	Lazio	2014-05-24	Domicilio	2014-05-30	Domicilio	Traumatica	A	T11	T11	T11	T11	0	1	0	0	0	0	0	0	0	0	0	0	0	1	0	0	0	0	0	0	0
1582	1970-12-26	M	RM	Lazio	OSP. C.T.O. ANDREA ALESINI (UNITA' SPINALE UNIPOLARE)	Lazio	2014-06-20	Riabilitativa	2014-07-01	Domicilio	Traumatica	ND	ND	ND	ND	ND	0	0	0	0	0	0	0	0	0	0	0	0	0	0	0	0	0	0	0	0	0
1913	1986-08-23	F	RM	Lazio	OSP. C.T.O. ANDREA ALESINI (UNITA' SPINALE UNIPOLARE)	Lazio	2014-05-15	Domicilio	2014-07-18	Domicilio	Traumatica	A	C5	C5	C7	C7	0	1	0	0	0	0	0	0	0	0	0	0	0	1	0	0	0	0	0	0	0
1915	1976-01-07	F	RM	Lazio	OSP. C.T.O. ANDREA ALESINI (UNITA' SPINALE UNIPOLARE)	Lazio	2014-07-11	Domicilio	2014-07-15	Domicilio	Traumatica	B	C6	T1	C8	C7	0	1	0	0	0	0	0	0	0	0	0	0	0	1	0	0	0	0	0	0	0
1917	1997-04-09	F	SA	Campania	OSP. C.T.O. ANDREA ALESINI (UNITA' SPINALE UNIPOLARE)	Lazio	2014-06-24	Domicilio	2014-07-11	Domicilio	Traumatica	C	S4_S5	S4_S5	S1	S1	0	0	0	1	0	0	0	0	0	0	0	0	0	0	0	0	0	0	0	0	1
1919	1975-05-10	M	RM	Lazio	OSP. C.T.O. ANDREA ALESINI (UNITA' SPINALE UNIPOLARE)	Lazio	2014-07-23	Domicilio	2014-08-22	Domicilio	Traumatica	A	T11	T11	T1	T1	0	1	0	0	0	0	0	0	0	0	0	0	0	2	0	0	0	0	0	0	0
1921	1991-01-02	M	RM	Lazio	OSP. C.T.O. ANDREA ALESINI (UNITA' SPINALE UNIPOLARE)	Lazio	2014-08-23	Domicilio	2014-09-04	Domicilio	Traumatica	C	S4_S5	S4_S5	C6	C6	0	1	0	0	0	0	0	0	0	0	0	0	0	2	0	0	0	0	0	0	0
1922	1939-08-09	F	RM	Lazio	OSP. C.T.O. ANDREA ALESINI (UNITA' SPINALE UNIPOLARE)	Lazio	2014-08-22	Domicilio	2014-09-17	Domicilio	Traumatica	A	L1	L1	T1	T1	0	1	0	0	0	0	0	0	0	0	0	0	0	1	0	0	0	0	0	0	0
2183	1983-06-08	M	RM	Lazio	OSP. C.T.O. ANDREA ALESINI (UNITA' SPINALE UNIPOLARE)	Lazio	2014-09-12	Domicilio	2014-09-18	Domicilio	Traumatica	A	C3	C3	C3	C3	0	1	0	0	0	0	0	0	0	0	0	0	0	2	0	0	0	0	0	0	0
2188	1976-04-07	M	RM	Lazio	OSP. C.T.O. ANDREA ALESINI (UNITA' SPINALE UNIPOLARE)	Lazio	2014-09-17	Domicilio	2014-09-24	Domicilio	Traumatica	A	C4	C4	C4	C4	0	1	0	0	0	0	1	0	0	0	0	0	0	2	0	0	2	0	0	0	0
2191	1986-07-06	M	RM	Lazio	OSP. C.T.O. ANDREA ALESINI (UNITA' SPINALE UNIPOLARE)	Lazio	2014-09-05	Domicilio	2014-09-15	Domicilio	Traumatica	ND	ND	ND	ND	ND	0	1	0	0	0	0	0	0	0	0	0	0	0	2	0	0	0	0	0	0	0
2510	1964-07-15	M	AQ	Abruzzo	OSP. C.T.O. ANDREA ALESINI (UNITA' SPINALE UNIPOLARE)	Lazio	2014-10-11	Domicilio	2014-10-17	Domicilio	Traumatica	A	C4	C4	C4	C4	1	0	0	0	0	0	0	0	0	0	0	0	0	0	0	0	0	0	0	0	0
2511	1980-01-11	M	NA	Campania	OSP. C.T.O. ANDREA ALESINI (UNITA' SPINALE UNIPOLARE)	Lazio	2014-10-01	Domicilio	2014-10-10	Domicilio	Traumatica	A	C5	C5	C5	C5	1	1	0	0	0	0	0	0	0	0	0	0	0	1	0	0	0	0	0	0	0
3483	1964-06-16	M	AQ	Abruzzo	OSP. SAN RAFFAELE SULMONA (UNITA' SPINALE)	Abruzzo	2013-10-15	Domicilio	2013-11-16	Domicilio	Traumatica	A	T12	T12	T12	T12	1	0	0	0	0	1	0	0	0	1	0	0	0	0	0	1	0	0	0	0	0
3484	1967-09-10	M	AQ	Abruzzo	OSP. SAN RAFFAELE SULMONA (UNITA' SPINALE)	Abruzzo	2014-10-08	_	2014-10-18	Domicilio	Traumatica	D	L1	L1	L1	L1	1	1	0	0	0	0	0	0	0	1	0	0	0	1	0	0	0	0	0	0	0
3486	1940-07-04	M	PE	Abruzzo	OSP. SAN RAFFAELE SULMONA (UNITA' SPINALE)	Abruzzo	2014-03-17	Domicilio	2014-06-17	Domicilio	Traumatica	A	C5	C5	C5	C5	0	0	1	0	0	1	1	0	0	1	0	0	0	0	1	1	1	0	0	0	0
3487	1976-09-18	F	CH	Abruzzo	OSP. SAN RAFFAELE SULMONA (UNITA' SPINALE)	Abruzzo	2014-06-03	_	2014-06-14	Domicilio	Traumatica	A	C4	C4	C4	C4	0	0	0	0	0	0	1	1	0	1	0	0	0	0	0	0	1	1	0	0	0
3494	1973-10-14	M	NA	Campania	OSP. SAN RAFFAELE SULMONA (UNITA' SPINALE)	Abruzzo	2014-09-02	_	2014-09-12	Domicilio	Traumatica	D	C5	C5	C5	C5	1	0	0	0	0	1	1	0	0	1	0	0	0	0	0	1	1	0	0	0	0
3495	1937-02-09	M	CH	Abruzzo	OSP. SAN RAFFAELE SULMONA (UNITA' SPINALE)	Abruzzo	2014-01-10	Domicilio	2014-02-28	Domicilio	Traumatica	A	T12	T12	T12	T12	0	1	0	1	0	1	0	1	0	1	0	0	0	1	0	1	0	1	0	0	1
3497	1960-06-17	F	RM	Lazio	OSP. SAN RAFFAELE SULMONA (UNITA' SPINALE)	Abruzzo	2014-09-10	Domicilio	2014-12-18	Domicilio	Traumatica	C	T12	T12	T12	T12	0	1	0	0	0	1	0	1	0	1	0	0	0	1	0	1	0	1	0	0	0
3499	1982-03-12	M	CE	Campania	OSP. SAN RAFFAELE SULMONA (UNITA' SPINALE)	Abruzzo	2013-09-23	Domicilio	2013-11-22	Domicilio	Traumatica	A	C5	C5	C5	C5	0	1	0	0	0	0	1	0	0	1	0	0	0	1	0	0	1	0	0	0	0
3500	1964-05-31	M	FG	Puglia	OSP. SAN RAFFAELE SULMONA (UNITA' SPINALE)	Abruzzo	2013-09-30	Domicilio	2013-10-29	Domicilio	Traumatica	A	T6	T6	T6	T6	1	1	0	0	0	0	0	1	0	1	0	0	0	1	0	0	0	1	0	0	0
3501	1935-10-05	M	AQ	Abruzzo	OSP. SAN RAFFAELE SULMONA (UNITA' SPINALE)	Abruzzo	2014-10-10	Domicilio	2014-11-27	Domicilio	Traumatica	D	T10	T10	T10	T10	1	0	0	1	0	1	0	0	0	1	0	0	0	0	0	1	0	0	0	0	1
3502	1989-12-03	M	CE	Campania	OSP. SAN RAFFAELE SULMONA (UNITA' SPINALE)	Abruzzo	2013-08-30	Domicilio	2013-11-26	Domicilio	Traumatica	D	T11	T11	T11	T11	1	0	0	0	0	0	0	0	0	1	0	0	0	0	0	0	0	0	0	0	0
3503	1961-03-13	M	BT	Puglia	OSP. SAN RAFFAELE SULMONA (UNITA' SPINALE)	Abruzzo	2014-07-09	Domicilio	2014-10-10	Domicilio	Traumatica	A	T12	T12	T12	T12	1	0	0	0	0	1	1	1	1	1	0	0	0	0	0	1	1	1	1	0	0
3506	1934-12-19	M	RM	Lazio	OSP. SAN RAFFAELE SULMONA (UNITA' SPINALE)	Abruzzo	2014-07-31	Domicilio	2014-10-07	Domicilio	Traumatica	B	S4_S5	S4_S5	C4	C4	0	0	0	0	0	0	1	1	0	1	1	0	0	0	0	0	1	1	0	0	0
3507	1955-12-09	F	AV	Campania	OSP. SAN RAFFAELE SULMONA (UNITA' SPINALE)	Abruzzo	2014-06-18	Domicilio	2014-09-13	Domicilio	Traumatica	A	T12	T12	T12	T12	1	1	0	1	0	1	0	1	0	1	0	0	0	1	0	1	0	1	0	0	1
3508	1971-10-07	M	PE	Abruzzo	OSP. SAN RAFFAELE SULMONA (UNITA' SPINALE)	Abruzzo	2014-04-18	Domicilio	2014-09-29	Domicilio	Traumatica	A	C6	C6	C6	C6	0	1	1	0	0	1	0	1	0	1	0	0	0	1	1	1	0	1	0	0	0
3509	2014-04-27	M	CS	Calabria	OSP. SAN RAFFAELE SULMONA (UNITA' SPINALE)	Abruzzo	2014-07-31	Domicilio	2014-09-15	Domicilio	Traumatica	A	T3	T3	T3	T3	1	1	0	0	0	0	1	1	0	1	0	0	0	1	0	0	1	1	0	0	0
3510	1988-01-10	M	PE	Abruzzo	OSP. SAN RAFFAELE SULMONA (UNITA' SPINALE)	Abruzzo	2013-10-03	Domicilio	2013-11-30	Domicilio	Traumatica	C	C8	C8	C8	C8	0	0	0	0	0	0	1	1	1	1	0	0	0	0	0	0	1	1	1	0	0
3511	#VALUE!	M	AQ	Abruzzo	OSP. SAN RAFFAELE SULMONA (UNITA' SPINALE)	Abruzzo	2014-01-13	Domicilio	2014-03-17	Domicilio	Traumatica	D	S4_S5	S4_S5	S4_S5	S4_S5	0	1	0	0	0	0	1	1	0	1	0	0	0	1	0	0	1	1	0	0	0
3519	#VALUE!	F	LE	Puglia	OSP. SAN RAFFAELE SULMONA (UNITA' SPINALE)	Abruzzo	2014-10-01	Domicilio	2014-11-29	Domicilio	Traumatica	A	C4	C4	C4	C4	1	0	0	0	0	0	1	1	0	1	0	0	0	0	0	0	1	1	0	0	0
3521	1950-10-03	M	AQ	Abruzzo	OSP. SAN RAFFAELE SULMONA (UNITA' SPINALE)	Abruzzo	2014-07-30	Domicilio	2014-08-13	Domicilio	Traumatica	D	T5	T5	T5	T5	1	1	0	0	0	0	0	1	0	1	0	0	0	1	0	0	0	1	0	0	0
3522	1972-02-27	M	AQ	Abruzzo	OSP. SAN RAFFAELE SULMONA (UNITA' SPINALE)	Abruzzo	2014-03-18	Domicilio	2014-04-15	Domicilio	Traumatica	A	T11	T11	T11	T11	0	1	0	1	0	1	0	0	0	1	0	0	0	1	0	1	0	0	0	0	1
3523	1980-02-17	M	TE	Abruzzo	OSP. SAN RAFFAELE SULMONA (UNITA' SPINALE)	Abruzzo	2014-09-19	Domicilio	2014-11-21	Domicilio	Traumatica	D	T7	T7	T7	T7	1	1	0	0	0	1	1	0	0	1	1	0	0	1	0	1	1	0	0	0	0
3525	1985-07-20	M	FG	Puglia	OSP. SAN RAFFAELE SULMONA (UNITA' SPINALE)	Abruzzo	2014-09-03	Domicilio	2014-11-14	Domicilio	Traumatica	A	T12	T12	T12	T12	0	0	1	1	0	0	0	1	0	1	0	0	0	0	1	0	0	1	0	0	1
3527	1991-01-02	M	RM	Lazio	OSP. SAN RAFFAELE SULMONA (UNITA' SPINALE)	Abruzzo	2014-03-31	Domicilio	2014-04-18	Domicilio	Traumatica	C	S4_S5	S4_S5	C5	C5	0	0	0	0	0	0	0	0	0	1	0	0	0	0	0	0	0	0	0	0	0
3530	1940-09-22	M	AQ	Abruzzo	OSP. SAN RAFFAELE SULMONA (UNITA' SPINALE)	Abruzzo	2013-12-27	Domicilio	2014-02-27	Domicilio	Traumatica	C	C5	C5	C5	C5	0	0	0	0	0	0	1	1	0	1	0	0	0	0	0	0	1	1	0	0	0
3533	1935-12-18	M	AQ	Abruzzo	OSP. SAN RAFFAELE SULMONA (UNITA' SPINALE)	Abruzzo	2013-12-17	Domicilio	2014-02-26	Domicilio	Traumatica	D	L1	L1	L1	L1	0	0	0	0	0	1	0	1	0	1	0	0	0	0	0	1	0	1	0	0	0
3534	1938-03-29	M	CH	Abruzzo	OSP. SAN RAFFAELE SULMONA (UNITA' SPINALE)	Abruzzo	2014-01-09	Domicilio	2014-03-17	Domicilio	Traumatica	D	L3	S4_S5	L3	L3	0	1	0	0	0	1	0	1	0	1	1	0	0	1	0	1	0	1	0	0	0
3535	1961-06-28	M	RM	Lazio	OSP. SAN RAFFAELE SULMONA (UNITA' SPINALE)	Abruzzo	2014-06-13	Domicilio	2014-10-02	Domicilio	Traumatica	B	C5	C5	C5	C5	1	0	0	1	0	0	1	1	0	1	0	0	0	0	0	0	1	1	0	0	1
3536	1985-10-08	M	NA	Campania	OSP. SAN RAFFAELE SULMONA (UNITA' SPINALE)	Abruzzo	2014-10-10	Domicilio	2014-12-13	Domicilio	Traumatica	A	C4	C4	C4	C4	1	1	0	0	1	1	1	1	0	1	0	0	0	1	0	1	1	1	0	1	0
3537	1978-03-09	M	CE	Campania	OSP. SAN RAFFAELE SULMONA (UNITA' SPINALE)	Abruzzo	2014-03-05	Domicilio	2014-05-20	Domicilio	Traumatica	C	T8	T8	T8	T8	0	0	0	0	0	0	1	1	0	1	0	0	0	0	0	0	1	1	0	0	0
3540	1929-03-23	M	PE	Abruzzo	OSP. SAN RAFFAELE SULMONA (UNITA' SPINALE)	Abruzzo	2014-06-27	Domicilio	2014-07-15	Domicilio	Traumatica	D	C6	C6	C6	C6	1	0	0	0	0	0	0	0	0	1	0	0	0	0	0	0	0	0	0	0	0
3541	1961-05-08	M	RM	Lazio	OSP. SAN RAFFAELE SULMONA (UNITA' SPINALE)	Abruzzo	2014-09-30	Domicilio	2014-12-18	Domicilio	Traumatica	C	T4	T4	C4	C4	0	0	0	0	0	1	0	1	0	1	1	0	0	0	0	1	0	1	0	0	0
3544	1991-09-29	F	PE	Abruzzo	OSP. SAN RAFFAELE SULMONA (UNITA' SPINALE)	Abruzzo	2013-09-30	Domicilio	2013-11-29	Domicilio	Traumatica	A	C6	C6	C6	C6	0	0	1	0	0	0	1	1	0	1	0	0	0	0	1	0	1	1	0	0	0
3546	1980-03-31	M	BR	Puglia	OSP. SAN RAFFAELE SULMONA (UNITA' SPINALE)	Abruzzo	2014-08-23	Assistenziale	2014-09-03	Domicilio	Traumatica	C	T2	T2	C6	C6	0	0	0	0	0	0	0	0	0	1	1	0	0	0	0	0	0	0	0	0	0
3547	1985-06-06	F	CH	Abruzzo	OSP. SAN RAFFAELE SULMONA (UNITA' SPINALE)	Abruzzo	2013-11-29	Assistenziale	2014-02-28	Assistenziale	Traumatica	B	L1	L1	L1	L1	0	0	1	0	0	0	0	0	0	1	1	0	0	0	1	0	0	0	0	0	0
3548	1962-08-08	M	LT	Lazio	OSP. SAN RAFFAELE SULMONA (UNITA' SPINALE)	Abruzzo	2013-10-28	Domicilio	2013-12-20	Domicilio	Traumatica	C	T1	T1	C4	C4	0	0	0	0	0	1	1	1	0	1	0	0	0	0	0	1	1	1	0	0	0
3549	1952-11-28	M	CS	Calabria	OSP. SAN RAFFAELE SULMONA (UNITA' SPINALE)	Abruzzo	2013-09-26	Domicilio	2013-11-23	Domicilio	Traumatica	B	C3	C3	C3	C3	0	0	0	0	0	0	1	1	0	1	0	0	0	0	0	0	1	1	0	0	0
3550	1970-08-19	M	CS	Calabria	OSP. SAN RAFFAELE SULMONA (UNITA' SPINALE)	Abruzzo	2013-08-29	Domicilio	2013-10-25	Domicilio	Traumatica	A	T10	T10	T10	T10	1	0	0	0	0	0	1	0	1	1	0	0	0	0	0	0	1	0	1	0	0
3551	1945-03-03	M	FG	Puglia	OSP. SAN RAFFAELE SULMONA (UNITA' SPINALE)	Abruzzo	2014-07-21	Domicilio	2014-09-06	Domicilio	Traumatica	A	C6	C6	C6	C6	1	1	0	0	0	1	0	1	0	1	0	0	0	1	0	1	0	1	0	0	0
429	1987-04-06	M	FR	Lazio	OSP.GENERALE DI ZONA VALDUCE - COMO (MEDICINA RIABILITATIVA)	Lombardia	2013-12-09	Domicilio	2014-02-06	Domicilio	Traumatica	A	T4	T4	T4	T4	0	0	0	0	0	0	0	0	0	1	0	0	0	0	0	0	0	0	0	0	0
432	1981-09-21	M	VA	Lombardia	OSP.GENERALE DI ZONA VALDUCE - COMO (MEDICINA RIABILITATIVA)	Lombardia	2013-08-26	Domicilio	2013-10-18	Domicilio	Traumatica	A	T4	T4	T4	T4	1	1	0	0	1	0	1	0	0	1	0	0	0	1	0	0	1	0	0	1	0
436	1990-10-26	F	LE	Puglia	OSP.GENERALE DI ZONA VALDUCE - COMO (MEDICINA RIABILITATIVA)	Lombardia	2013-11-11	Domicilio	2014-02-28	Domicilio	Traumatica	A	L3	L2	L1	L1	0	1	1	0	1	1	1	0	0	1	0	0	0	1	1	1	1	0	0	1	0
761	1935-03-30	M	MI	Lombardia	OSP.GENERALE DI ZONA VALDUCE - COMO (MEDICINA RIABILITATIVA)	Lombardia	2013-11-19	Domicilio	2013-11-23	Domicilio	Traumatica	D	ND	ND	ND	ND	0	1	1	1	1	0	0	0	0	0	0	0	0	1	1	0	0	0	0	1	1
1306	1972-09-07	M	CR	Lombardia	OSP.GENERALE DI ZONA VALDUCE - COMO (MEDICINA RIABILITATIVA)	Lombardia	2013-10-18	Domicilio	2014-04-07	Domicilio	Traumatica	A	C6	C6	C6	C6	1	0	0	0	0	0	1	1	0	1	0	0	0	0	0	0	1	1	0	0	0
1307	1956-02-22	M	LC	Lombardia	OSP.GENERALE DI ZONA VALDUCE - COMO (MEDICINA RIABILITATIVA)	Lombardia	2014-02-27	Acuti	2014-05-29	Domicilio	Traumatica	A	C8	C7	C7	C7	1	0	0	1	0	1	1	1	0	1	0	0	0	0	0	1	1	1	0	0	2
1309	1967-02-02	M	RM	Lazio	OSP.GENERALE DI ZONA VALDUCE - COMO (MEDICINA RIABILITATIVA)	Lombardia	2014-04-10	Domicilio	2014-04-18	Domicilio	Traumatica	A	T5	T5	T5	T5	1	1	1	1	0	1	1	1	1	1	0	0	0	1	1	1	1	1	1	0	2
1593	1951-07-12	M	MB	Lombardia	OSP.GENERALE DI ZONA VALDUCE - COMO (MEDICINA RIABILITATIVA)	Lombardia	2014-02-10	Domicilio	2014-07-02	Domicilio	Traumatica	A	T7	T7	C7	C7	1	1	0	0	1	0	0	0	0	1	0	0	0	1	0	0	0	0	0	1	0
2098	1973-08-02	M	GE	Liguria	OSP.GENERALE DI ZONA VALDUCE - COMO (MEDICINA RIABILITATIVA)	Lombardia	2014-06-05	Domicilio	2014-09-12	Domicilio	Traumatica	A	T6	T6	T1	T1	1	0	0	0	0	0	0	0	0	1	1	0	0	0	0	0	0	0	0	0	0
2199	1942-01-13	M	MI	Lombardia	OSP.GENERALE DI ZONA VALDUCE - COMO (MEDICINA RIABILITATIVA)	Lombardia	2014-08-11	Domicilio	2014-08-22	Domicilio	Traumatica	A	C4	C4	C4	C4	1	1	0	0	1	0	0	0	0	1	1	0	0	1	0	0	0	0	0	1	0
2202	1994-04-01	M	PA	Sicilia	OSP.GENERALE DI ZONA VALDUCE - COMO (MEDICINA RIABILITATIVA)	Lombardia	2014-03-24	Riabilitativa	2014-07-19	Domicilio	Traumatica	B	T6	T6	L1	L1	1	1	0	0	1	0	0	0	0	1	0	0	0	1	0	0	0	0	0	1	0
350	1961-09-19	M	TV	Veneto	OSPEDALE CA' FONCELLO (MEDICINA FISICA E RIABILITATIVA)	Veneto	2014-02-20	Domicilio	2014-03-25	Domicilio	Traumatica	D	S2	S2	L2	L2	0	0	0	1	0	0	1	0	0	1	1	0	0	0	0	0	2	0	0	0	2
353	1945-03-07	M	FI	Toscana	OSPEDALE CA' FONCELLO (MEDICINA FISICA E RIABILITATIVA)	Veneto	2013-12-10	Acuti	2014-01-14	Domicilio	Traumatica	A	ND	ND	ND	ND	0	0	1	0	0	0	0	0	0	0	0	0	0	0	1	0	0	0	0	0	0
358	1968-01-27	M	VE	Veneto	OSPEDALE CA' FONCELLO (MEDICINA FISICA E RIABILITATIVA)	Veneto	2013-10-09	Riabilitativa	2013-12-18	Acuti	Traumatica	C	T2	T2	T1	T1	1	0	0	0	0	0	0	0	0	1	1	0	1	0	0	0	0	0	0	0	0
122	1997-02-13	M	RA	Emilia-Romagna	OSPEDALE CA' GRANDA-NIGUARDA - MILANO (UNITA' SPINALE UNIPOLARE)	Lombardia	2014-11-03	Riabilitativa	2014-12-03	Riabilitativa	Traumatica	A	C3	C4	C3	C5	1	1	0	0	1	1	1	1	0	1	0	0	0	1	0	1	1	1	0	1	0
126	1978-01-27	M	MI	Lombardia	OSPEDALE CA' GRANDA-NIGUARDA - MILANO (UNITA' SPINALE UNIPOLARE)	Lombardia	2013-10-17	Acuti	2013-10-26	Domicilio	Traumatica	A	C4	C4	C6	C6	1	1	0	0	0	1	1	0	0	1	0	0	0	1	0	1	1	0	0	0	0
683	1938-05-04	M	NA	Campania	OSPEDALE CA' GRANDA-NIGUARDA - MILANO (UNITA' SPINALE UNIPOLARE)	Lombardia	2013-10-07	Domicilio	2013-10-19	Domicilio	Traumatica	NV	NV	NV	NV	NV	1	0	0	0	1	1	0	1	0	1	0	0	0	0	0	1	0	1	0	1	0
684	1965-06-24	M	CO	Lombardia	OSPEDALE CA' GRANDA-NIGUARDA - MILANO (UNITA' SPINALE UNIPOLARE)	Lombardia	2013-02-04	Acuti	2013-10-25	Domicilio	Traumatica	A	C8	C8	C8	C8	1	0	1	0	1	1	0	1	0	1	0	0	0	0	2	1	0	1	0	1	0
685	1961-04-26	M	BN	Campania	OSPEDALE CA' GRANDA-NIGUARDA - MILANO (UNITA' SPINALE UNIPOLARE)	Lombardia	2013-09-30	Domicilio	2013-10-16	Domicilio	Traumatica	D	NV	NV	NV	NV	0	1	1	0	1	1	1	1	0	1	0	0	0	1	2	1	1	1	0	1	0
686	1990-12-26	M	PD	Veneto	OSPEDALE CA' GRANDA-NIGUARDA - MILANO (UNITA' SPINALE UNIPOLARE)	Lombardia	2013-07-10	Riabilitativa	2013-10-24	Domicilio	Traumatica	B	T4	T4	T1	T1	0	1	1	0	1	1	1	1	1	1	0	0	0	1	2	1	1	1	1	1	0
687	1995-01-06	M	CA	Sardegna	OSPEDALE CA' GRANDA-NIGUARDA - MILANO (UNITA' SPINALE UNIPOLARE)	Lombardia	2013-04-16	Riabilitativa	2013-10-12	Domicilio	Traumatica	C	L3	L3	L2	L2	0	1	1	1	1	1	1	1	1	1	1	0	0	1	2	1	1	1	1	1	2
688	1985-01-07	M	CR	Lombardia	OSPEDALE CA' GRANDA-NIGUARDA - MILANO (UNITA' SPINALE UNIPOLARE)	Lombardia	2013-09-02	Domicilio	2013-10-04	Domicilio	Traumatica	A	C2	C2	C2	C2	1	1	1	1	1	1	1	1	1	1	1	0	0	1	1	1	1	1	1	1	2
690	1949-03-10	M	MI	Lombardia	OSPEDALE CA' GRANDA-NIGUARDA - MILANO (UNITA' SPINALE UNIPOLARE)	Lombardia	2013-09-04	Acuti	2013-10-02	Domicilio	Traumatica	A	C4	C4	C4	C4	0	1	1	1	1	1	1	1	1	1	0	0	0	1	1	1	1	1	1	1	2
691	1991-01-03	F	BZ	Trentino-Alto Adige	OSPEDALE CA' GRANDA-NIGUARDA - MILANO (UNITA' SPINALE UNIPOLARE)	Lombardia	2013-04-23	Riabilitativa	2013-10-01	Riabilitativa	Traumatica	A	T4	T4	T4	T4	0	1	1	1	1	1	1	1	1	1	1	0	0	1	1	1	1	1	1	1	2
738	1958-04-08	F	FG	Puglia	OSPEDALE CA' GRANDA-NIGUARDA - MILANO (UNITA' SPINALE UNIPOLARE)	Lombardia	2014-03-28	Riabilitativa	2014-04-12	Domicilio	Traumatica	D	C6	C5	C6	C5	1	0	0	0	0	0	0	0	0	1	1	0	0	0	0	0	0	0	0	0	0
740	1984-01-06	M	TA	Puglia	OSPEDALE CA' GRANDA-NIGUARDA - MILANO (UNITA' SPINALE UNIPOLARE)	Lombardia	2013-09-18	Acuti	2014-04-05	Domicilio	Traumatica	A	T3	T3	T3	T3	1	1	0	1	0	1	0	0	1	1	1	0	0	1	0	1	0	0	2	0	1
741	1957-07-29	M	NO	Piemonte	OSPEDALE CA' GRANDA-NIGUARDA - MILANO (UNITA' SPINALE UNIPOLARE)	Lombardia	2014-02-25	Acuti	2014-04-05	Domicilio	Traumatica	A	C6	C6	C6	C6	1	1	1	1	0	1	0	1	1	1	1	0	0	1	2	1	0	1	2	0	1
798	1973-10-13	M	VA	Lombardia	OSPEDALE CA' GRANDA-NIGUARDA - MILANO (UNITA' SPINALE UNIPOLARE)	Lombardia	2013-07-24	Acuti	2014-02-17	Domicilio	Traumatica	A	T5	T5	T5	T5	1	1	1	1	0	1	1	1	0	1	1	0	0	1	1	1	1	1	0	0	2
799	1963-10-12	M	MI	Lombardia	OSPEDALE CA' GRANDA-NIGUARDA - MILANO (UNITA' SPINALE UNIPOLARE)	Lombardia	2014-02-12	Domicilio	2014-02-17	Domicilio	Traumatica	C	C4	C4	C4	C4	1	1	1	1	1	1	1	1	0	0	0	0	0	1	1	1	1	1	0	1	2
800	1971-07-19	M	MI	Lombardia	OSPEDALE CA' GRANDA-NIGUARDA - MILANO (UNITA' SPINALE UNIPOLARE)	Lombardia	2013-06-17	Acuti	2014-02-15	Domicilio	Traumatica	A	C6	C7	C6	C7	1	1	1	1	1	1	1	1	0	1	1	0	0	1	2	1	1	1	0	1	2
801	1967-01-27	F	MI	Lombardia	OSPEDALE CA' GRANDA-NIGUARDA - MILANO (UNITA' SPINALE UNIPOLARE)	Lombardia	2014-01-14	Acuti	2014-02-08	Domicilio	Traumatica	A	T3	T3	T3	T3	0	1	1	1	1	1	1	1	0	1	1	0	0	1	2	1	1	1	0	1	1
802	1954-02-13	M	MI	Lombardia	OSPEDALE CA' GRANDA-NIGUARDA - MILANO (UNITA' SPINALE UNIPOLARE)	Lombardia	2014-01-09	Acuti	2014-02-15	Domicilio	Traumatica	A	C4	C4	C4	C4	1	1	1	1	1	1	1	1	0	1	0	0	0	1	2	1	2	1	0	1	1
804	1955-07-19	F	MB	Lombardia	OSPEDALE CA' GRANDA-NIGUARDA - MILANO (UNITA' SPINALE UNIPOLARE)	Lombardia	2014-03-10	Domicilio	2014-03-28	Domicilio	Traumatica	A	C1	C1	C1	C1	1	1	1	1	1	1	1	1	0	1	0	0	0	1	2	1	1	2	0	1	1
805	1995-12-09	M	CS	Calabria	OSPEDALE CA' GRANDA-NIGUARDA - MILANO (UNITA' SPINALE UNIPOLARE)	Lombardia	2014-03-13	Domicilio	2014-03-31	Domicilio	Traumatica	A	C1	C1	C1	C1	1	1	1	1	1	1	1	1	0	1	1	0	0	1	2	1	1	1	0	1	1
807	1995-01-06	M	CA	Sardegna	OSPEDALE CA' GRANDA-NIGUARDA - MILANO (UNITA' SPINALE UNIPOLARE)	Lombardia	2014-03-03	Domicilio	2014-03-15	Domicilio	Traumatica	C	L3	L3	L2	L2	0	1	1	1	1	1	1	1	0	1	1	0	0	1	1	1	1	1	0	1	1
808	1958-06-10	M	MI	Lombardia	OSPEDALE CA' GRANDA-NIGUARDA - MILANO (UNITA' SPINALE UNIPOLARE)	Lombardia	2014-02-12	Domicilio	2014-03-06	Domicilio	Traumatica	A	T4	T6	T4	T4	0	1	1	1	1	1	1	1	0	1	0	0	0	1	1	1	1	1	0	1	1
809	2003-10-25	F	SA	Campania	OSPEDALE CA' GRANDA-NIGUARDA - MILANO (UNITA' SPINALE UNIPOLARE)	Lombardia	2014-02-17	Domicilio	2014-03-07	Domicilio	Traumatica	A	C2	C2	C2	C2	1	0	0	0	0	0	0	0	0	1	0	0	0	0	0	0	0	0	0	0	0
810	1972-09-28	M	MI	Lombardia	OSPEDALE CA' GRANDA-NIGUARDA - MILANO (UNITA' SPINALE UNIPOLARE)	Lombardia	2013-10-23	Riabilitativa	2014-03-03	Domicilio	Traumatica	A	T4	T4	T4	T4	0	0	1	0	0	0	1	0	0	1	1	0	0	0	1	0	1	0	0	0	0
811	1989-09-24	M	LO	Lombardia	OSPEDALE CA' GRANDA-NIGUARDA - MILANO (UNITA' SPINALE UNIPOLARE)	Lombardia	2013-09-02	Acuti	2014-02-24	Domicilio	Traumatica	A	T3	T3	T3	T3	0	1	1	0	0	1	1	1	0	1	1	0	0	1	1	1	1	1	0	0	0
890	1975-12-16	M	MI	Lombardia	OSPEDALE CA' GRANDA-NIGUARDA - MILANO (UNITA' SPINALE UNIPOLARE)	Lombardia	2013-11-14	Acuti	2013-11-19	Domicilio	Traumatica	A	C5	C6	C6	C6	1	0	0	0	0	1	1	0	0	1	1	0	0	0	0	1	1	0	0	0	0
891	1979-05-27	M	VA	Lombardia	OSPEDALE CA' GRANDA-NIGUARDA - MILANO (UNITA' SPINALE UNIPOLARE)	Lombardia	2013-09-20	Acuti	2013-12-01	Domicilio	Traumatica	B	C6	C6	C6	C6	0	1	0	0	0	1	1	0	0	1	0	0	0	1	0	1	1	0	0	0	0
892	1991-09-12	M	CH	Abruzzo	OSPEDALE CA' GRANDA-NIGUARDA - MILANO (UNITA' SPINALE UNIPOLARE)	Lombardia	2013-11-04	Riabilitativa	2013-11-14	Riabilitativa	Traumatica	A	C2	C2	C2	C2	1	1	1	0	1	1	1	0	0	0	0	0	0	1	1	1	1	0	0	2	0
893	1966-04-19	M	MI	Lombardia	OSPEDALE CA' GRANDA-NIGUARDA - MILANO (UNITA' SPINALE UNIPOLARE)	Lombardia	2013-11-04	Domicilio	2013-11-23	Domicilio	Traumatica	B	C4	C3	C5	C3	1	1	1	0	1	1	1	0	0	1	0	0	0	1	1	1	1	0	0	2	0
897	1959-08-17	M	VA	Lombardia	OSPEDALE CA' GRANDA-NIGUARDA - MILANO (UNITA' SPINALE UNIPOLARE)	Lombardia	2013-11-13	Acuti	2014-01-16	Domicilio	Traumatica	A	T11	T10	T11	T10	0	1	1	0	0	0	1	0	0	1	0	0	0	1	1	0	1	0	0	0	0
898	1973-02-25	F	PV	Lombardia	OSPEDALE CA' GRANDA-NIGUARDA - MILANO (UNITA' SPINALE UNIPOLARE)	Lombardia	2013-04-18	Acuti	2013-11-05	Domicilio	Traumatica	A	C6	C6	C6	C6	1	1	0	0	0	0	0	1	0	1	1	0	0	1	0	0	0	1	0	0	0
899	1999-07-14	M	FI	Toscana	OSPEDALE CA' GRANDA-NIGUARDA - MILANO (UNITA' SPINALE UNIPOLARE)	Lombardia	2013-10-22	Domicilio	2013-11-09	Domicilio	Traumatica	A	C5	C5	C5	C5	1	1	0	0	1	0	0	1	0	1	1	0	0	1	0	0	0	1	0	1	0
900	1959-10-16	M	MI	Lombardia	OSPEDALE CA' GRANDA-NIGUARDA - MILANO (UNITA' SPINALE UNIPOLARE)	Lombardia	2013-10-04	Acuti	2013-11-01	Domicilio	Traumatica	A	T3	T3	T3	T3	1	1	0	1	1	0	0	1	0	1	1	0	0	1	0	0	0	2	0	1	1
901	1994-06-15	F	MI	Lombardia	OSPEDALE CA' GRANDA-NIGUARDA - MILANO (UNITA' SPINALE UNIPOLARE)	Lombardia	2013-02-26	Acuti	2013-11-06	Domicilio	Traumatica	C	C6	C7	C6	C7	1	1	0	0	1	0	0	1	0	1	1	0	0	1	0	0	0	1	0	2	0
902	1955-07-19	F	MB	Lombardia	OSPEDALE CA' GRANDA-NIGUARDA - MILANO (UNITA' SPINALE UNIPOLARE)	Lombardia	2013-10-17	Domicilio	2013-11-02	Domicilio	Traumatica	A	C1	C1	C1	C1	1	1	0	0	1	0	1	1	0	1	0	0	0	1	0	0	1	1	0	1	0
903	1941-06-07	M	VA	Lombardia	OSPEDALE CA' GRANDA-NIGUARDA - MILANO (UNITA' SPINALE UNIPOLARE)	Lombardia	2013-09-23	Acuti	2013-11-14	Acuti	Traumatica	A	C3	C3	C3	C3	1	1	1	1	1	0	1	1	0	1	0	0	0	1	2	0	1	1	0	2	2
904	1959-10-20	M	MI	Lombardia	OSPEDALE CA' GRANDA-NIGUARDA - MILANO (UNITA' SPINALE UNIPOLARE)	Lombardia	2013-11-06	Domicilio	2013-11-16	Domicilio	Traumatica	A	C5	C5	C5	C5	1	1	1	1	1	0	1	1	0	1	0	0	0	1	2	0	1	1	0	1	2
905	1986-01-06	F	BG	Lombardia	OSPEDALE CA' GRANDA-NIGUARDA - MILANO (UNITA' SPINALE UNIPOLARE)	Lombardia	2014-01-20	Assistenziale	2014-02-28	Assistenziale	Traumatica	A	C1	C1	C1	C1	1	1	0	0	1	0	1	0	0	1	0	0	0	1	0	0	1	0	0	1	0
995	1990-04-23	M	MI	Lombardia	OSPEDALE CA' GRANDA-NIGUARDA - MILANO (UNITA' SPINALE UNIPOLARE)	Lombardia	2014-02-28	Domicilio	2014-05-10	Domicilio	Traumatica	A	T9	T8	T9	T8	1	0	1	0	0	0	1	0	1	1	0	0	0	0	1	0	1	0	1	0	0
996	1985-02-13	M	PG	Umbria	OSPEDALE CA' GRANDA-NIGUARDA - MILANO (UNITA' SPINALE UNIPOLARE)	Lombardia	2014-04-14	Domicilio	2014-04-24	Domicilio	Traumatica	A	C2	C2	C2	C2	0	1	1	0	1	0	1	1	1	1	0	0	0	1	1	0	1	1	1	2	0
997	1984-10-27	F	TA	Puglia	OSPEDALE CA' GRANDA-NIGUARDA - MILANO (UNITA' SPINALE UNIPOLARE)	Lombardia	2013-08-21	Acuti	2013-12-18	Domicilio	Traumatica	D	T2	T2	T2	T2	1	1	1	0	1	0	1	1	1	1	1	0	0	1	1	0	1	1	1	1	0
999	1985-03-01	M	TA	Puglia	OSPEDALE CA' GRANDA-NIGUARDA - MILANO (UNITA' SPINALE UNIPOLARE)	Lombardia	2013-07-15	Acuti	2013-12-16	Domicilio	Traumatica	A	T7	T7	T7	T7	1	1	1	1	1	1	1	1	1	1	0	0	0	2	1	1	1	1	1	1	2
1001	1971-05-09	M	SA	Campania	OSPEDALE CA' GRANDA-NIGUARDA - MILANO (UNITA' SPINALE UNIPOLARE)	Lombardia	2013-11-05	Domicilio	2013-12-06	Domicilio	Traumatica	C	C6	C7	C6	C7	1	1	1	1	1	1	1	1	1	1	0	0	0	1	1	1	1	1	1	1	2
1003	1935-02-27	M	MI	Lombardia	OSPEDALE CA' GRANDA-NIGUARDA - MILANO (UNITA' SPINALE UNIPOLARE)	Lombardia	2013-11-26	Domicilio	2013-12-07	Domicilio	Traumatica	D	C4	C4	C4	C4	1	0	0	0	1	0	0	0	0	1	0	0	0	0	0	0	0	0	0	1	0
1004	1971-07-19	M	CO	Lombardia	OSPEDALE CA' GRANDA-NIGUARDA - MILANO (UNITA' SPINALE UNIPOLARE)	Lombardia	2013-11-26	Domicilio	2013-12-14	Domicilio	Traumatica	A	C6	C5	C6	C5	1	1	0	0	1	0	1	0	0	1	0	0	0	1	0	0	1	0	0	1	0
1007	1956-06-13	F	MI	Lombardia	OSPEDALE CA' GRANDA-NIGUARDA - MILANO (UNITA' SPINALE UNIPOLARE)	Lombardia	2013-11-07	Acuti	2013-12-02	Acuti	Traumatica	B	T3	T3	T3	T3	0	1	0	0	1	0	1	0	0	1	0	0	0	1	0	0	1	0	0	1	0
1222	1957-11-07	M	BG	Lombardia	OSPEDALE CA' GRANDA-NIGUARDA - MILANO (UNITA' SPINALE UNIPOLARE)	Lombardia	2014-02-10	Riabilitativa	2014-07-23	Riabilitativa	Traumatica	A	C4	C5	C5	C5	1	1	1	0	0	1	1	0	0	1	0	0	0	1	1	1	1	0	0	0	0
1305	1988-04-15	M	NA	Campania	OSPEDALE CA' GRANDA-NIGUARDA - MILANO (UNITA' SPINALE UNIPOLARE)	Lombardia	2014-05-19	Domicilio	2014-05-29	Domicilio	Traumatica	A	T12	T12	T12	T12	1	0	1	0	0	1	1	0	0	1	0	0	0	0	1	1	1	0	0	0	0
1469	1988-10-24	F	IM	Liguria	OSPEDALE CA' GRANDA-NIGUARDA - MILANO (UNITA' SPINALE UNIPOLARE)	Lombardia	2014-01-15	Acuti	2014-06-20	Domicilio	Traumatica	C	L2	L1	L2	L2	1	0	1	0	0	0	1	1	1	1	1	0	0	0	2	0	1	1	1	0	0
1470	1970-04-08	M	VA	Lombardia	OSPEDALE CA' GRANDA-NIGUARDA - MILANO (UNITA' SPINALE UNIPOLARE)	Lombardia	2014-03-27	Acuti	2014-06-14	Domicilio	Traumatica	C	T8	T8	T8	T8	1	0	1	0	0	1	1	1	1	1	0	0	0	0	2	1	1	1	1	0	0
1745	1981-02-09	M	MI	Lombardia	OSPEDALE CA' GRANDA-NIGUARDA - MILANO (UNITA' SPINALE UNIPOLARE)	Lombardia	2014-06-10	Domicilio	2014-07-16	Domicilio	Traumatica	A	C2	C2	C2	C2	1	1	1	0	0	0	0	1	1	0	0	0	0	1	1	0	0	1	2	0	0
1749	2007-04-01	F	SR	Sicilia	OSPEDALE CA' GRANDA-NIGUARDA - MILANO (UNITA' SPINALE UNIPOLARE)	Lombardia	2014-06-11	Acuti	2014-07-03	Domicilio	Traumatica	A	NV	NV	NV	NV	1	1	1	1	1	0	1	1	1	1	1	0	0	1	1	0	1	1	2	2	1
1750	1977-10-16	M	RE	Emilia-Romagna	OSPEDALE CA' GRANDA-NIGUARDA - MILANO (UNITA' SPINALE UNIPOLARE)	Lombardia	2014-04-07	Domicilio	2014-07-04	Domicilio	Traumatica	B	C7	C7	C7	C7	1	1	1	1	1	0	1	1	1	1	0	0	0	1	1	0	1	1	2	2	1
1969	1965-05-11	M	CR	Lombardia	OSPEDALE CA' GRANDA-NIGUARDA - MILANO (UNITA' SPINALE UNIPOLARE)	Lombardia	2014-06-05	Domicilio	2014-08-04	Domicilio	Traumatica	A	T2	T2	T2	T2	1	1	1	1	0	0	0	0	0	1	1	0	0	1	2	0	0	0	0	0	1
1970	2001-10-20	F	TV	Veneto	OSPEDALE CA' GRANDA-NIGUARDA - MILANO (UNITA' SPINALE UNIPOLARE)	Lombardia	2014-06-18	Acuti	2014-08-01	Domicilio	Traumatica	A	C6	C5	T1	T1	1	1	0	1	0	0	1	0	0	1	1	0	0	1	0	0	1	0	0	0	1
1971	1981-03-25	M	TO	Piemonte	OSPEDALE CA' GRANDA-NIGUARDA - MILANO (UNITA' SPINALE UNIPOLARE)	Lombardia	2014-08-04	Domicilio	2014-08-08	Domicilio	Traumatica	A	C1	C1	C1	C1	1	1	0	1	1	1	1	0	0	0	0	0	0	1	0	1	1	0	0	1	1
2895	1963-09-05	M	CO	Lombardia	OSPEDALE CA' GRANDA-NIGUARDA - MILANO (UNITA' SPINALE UNIPOLARE)	Lombardia	2014-09-18	Acuti	2014-10-27	Domicilio	Traumatica	A	C4	C4	C4	C4	0	1	0	0	1	0	0	0	0	1	0	1	0	1	0	0	0	0	0	1	0
3054	1984-07-05	M	PD	Veneto	OSPEDALE CA' GRANDA-NIGUARDA - MILANO (UNITA' SPINALE UNIPOLARE)	Lombardia	2014-09-11	Domicilio	2014-11-08	Domicilio	Traumatica	A	C5	C5	C5	C5	1	1	0	1	0	1	0	0	1	1	1	0	0	2	0	1	0	0	2	0	1
3056	1974-08-31	M	MI	Lombardia	OSPEDALE CA' GRANDA-NIGUARDA - MILANO (UNITA' SPINALE UNIPOLARE)	Lombardia	2014-09-10	Domicilio	2014-10-31	Domicilio	Traumatica	A	C1	C1	C1	C1	0	1	1	1	1	1	0	0	1	1	0	0	0	1	1	1	0	0	2	1	1
3169	1969-04-23	F	MI	Lombardia	OSPEDALE CA' GRANDA-NIGUARDA - MILANO (UNITA' SPINALE UNIPOLARE)	Lombardia	2014-10-30	Acuti	2014-11-19	Domicilio	Traumatica	A	C4	C4	C4	C4	1	0	0	1	0	0	1	1	0	1	0	0	0	0	0	0	1	1	0	0	1
3176	1973-02-21	M	MS	Toscana	OSPEDALE CA' GRANDA-NIGUARDA - MILANO (UNITA' SPINALE UNIPOLARE)	Lombardia	2014-06-19	Riabilitativa	2014-11-17	Domicilio	Traumatica	C	T7	T8	T7	T8	1	1	1	0	0	1	1	0	0	1	1	0	0	1	1	1	2	0	0	0	0
3227	1981-05-19	M	MT	Basilicata	OSPEDALE CA' GRANDA-NIGUARDA - MILANO (UNITA' SPINALE UNIPOLARE)	Lombardia	2014-11-17	Domicilio	2014-12-13	Domicilio	Traumatica	A	T7	T7	T7	T7	1	0	0	0	1	0	0	0	0	1	1	0	0	0	0	0	0	0	0	1	0
534	1981-10-13	M	VA	Lombardia	OSPEDALE CIVILE G. FORNAROLI - MAGENTA (UROLOGIA E UNITA' SPINALE)	Lombardia	2013-09-26	Domicilio	2013-10-26	Domicilio	Traumatica	ND	ND	ND	ND	ND	0	1	0	0	0	0	0	0	0	1	0	0	0	2	0	0	0	0	0	0	0
547	1959-02-23	M	LO	Lombardia	OSPEDALE CIVILE G. FORNAROLI - MAGENTA (UROLOGIA E UNITA' SPINALE)	Lombardia	2013-11-11	Domicilio	2013-11-18	Domicilio	Traumatica	ND	ND	ND	ND	ND	1	1	1	0	0	0	1	0	0	0	0	0	0	2	2	0	1	0	0	0	0
564	1962-03-19	F	MI	Lombardia	OSPEDALE CIVILE G. FORNAROLI - MAGENTA (UROLOGIA E UNITA' SPINALE)	Lombardia	2014-02-01	Domicilio	2014-02-21	Domicilio	Traumatica	ND	ND	ND	ND	ND	1	1	0	0	0	0	1	1	0	0	0	0	0	2	0	0	1	1	0	0	0
1190	1951-12-02	M	PC	Emilia-Romagna	OSPEDALE CIVILE G. FORNAROLI - MAGENTA (UROLOGIA E UNITA' SPINALE)	Lombardia	2014-04-10	Domicilio	2014-05-08	Domicilio	Traumatica	ND	T12	T12	T12	T12	1	1	0	0	0	1	0	1	0	0	0	0	0	2	0	1	0	2	0	0	0
1194	1946-02-06	M	NO	Piemonte	OSPEDALE CIVILE G. FORNAROLI - MAGENTA (UROLOGIA E UNITA' SPINALE)	Lombardia	2014-03-26	Domicilio	2014-05-10	Domicilio	Traumatica	ND	T10	T10	T10	T10	1	1	1	0	0	1	0	1	0	0	0	0	0	2	2	1	0	2	0	0	0
1197	1949-12-20	M	MI	Lombardia	OSPEDALE CIVILE G. FORNAROLI - MAGENTA (UROLOGIA E UNITA' SPINALE)	Lombardia	2014-04-26	Acuti	2014-05-21	Assistenziale	Traumatica	ND	T11	T11	T11	T11	0	1	1	0	1	0	1	1	0	0	0	0	0	1	1	0	1	1	0	1	0
2328	1934-02-23	M	MI	Lombardia	OSPEDALE CIVILE G. FORNAROLI - MAGENTA (UROLOGIA E UNITA' SPINALE)	Lombardia	2014-04-17	Domicilio	2014-04-23	Domicilio	Traumatica	ND	T10	T10	T10	T10	1	1	0	0	0	0	0	0	0	0	0	0	0	2	0	0	0	0	0	0	0
3247	1941-01-09	M	VA	Lombardia	OSPEDALE CIVILE G. FORNAROLI - MAGENTA (UROLOGIA E UNITA' SPINALE)	Lombardia	2014-10-30	Domicilio	2014-11-04	Domicilio	Traumatica	ND	L1	L1	L1	L1	1	1	0	0	0	0	1	0	1	0	0	0	0	1	0	0	1	0	1	0	0
3248	1972-10-09	M	PV	Lombardia	OSPEDALE CIVILE G. FORNAROLI - MAGENTA (UROLOGIA E UNITA' SPINALE)	Lombardia	2014-11-14	Domicilio	2014-11-25	Domicilio	Traumatica	ND	C6	C6	C6	C6	0	1	0	0	0	0	1	0	1	0	0	0	0	1	0	0	1	0	1	0	0
101	1985-11-23	M	VR	Veneto	OSPEDALE DON CALABRIA (MEDICINA FISICA E RIABILITAZIONE)	Veneto	2014-01-07	Domicilio	2014-01-10	Domicilio	Traumatica	B	T3	T3	C7	C7	0	1	0	0	0	0	0	1	0	0	0	0	0	1	0	0	0	1	0	0	0
103	1976-07-18	M	PA	Sicilia	OSPEDALE DON CALABRIA (MEDICINA FISICA E RIABILITAZIONE)	Veneto	2013-10-01	Domicilio	2013-10-08	Domicilio	Traumatica	A	T4	T4	T4	T4	0	0	1	0	0	0	0	0	0	0	0	0	0	0	2	0	0	0	0	0	0
104	1963-02-25	M	VR	Veneto	OSPEDALE DON CALABRIA (MEDICINA FISICA E RIABILITAZIONE)	Veneto	2013-10-10	Domicilio	2013-10-25	Domicilio	Traumatica	B	ND	ND	ND	ND	0	0	1	0	0	0	0	0	0	0	0	0	0	0	2	0	0	0	0	0	0
109	1966-11-06	M	VR	Veneto	OSPEDALE DON CALABRIA (MEDICINA FISICA E RIABILITAZIONE)	Veneto	2013-12-21	Domicilio	2013-12-31	Domicilio	Traumatica	A	ND	ND	ND	ND	0	0	1	0	0	0	1	0	0	0	0	0	0	0	2	0	2	0	0	0	0
669	1980-11-05	M	VR	Veneto	OSPEDALE DON CALABRIA (MEDICINA FISICA E RIABILITAZIONE)	Veneto	2014-03-06	Domicilio	2014-03-21	Domicilio	Traumatica	A	T4	T4	C5	C5	0	0	1	0	0	0	0	0	0	0	0	0	0	0	2	0	0	0	0	0	0
833	1967-07-16	M	LE	Puglia	OSPEDALE DON CALABRIA (MEDICINA FISICA E RIABILITAZIONE)	Veneto	2014-02-21	Domicilio	2014-02-26	Domicilio	Traumatica	A	T1	T1	T1	T1	0	1	0	0	0	0	0	0	0	0	0	0	0	1	0	0	0	0	0	0	0
1285	1969-01-04	M	PD	Veneto	OSPEDALE DON CALABRIA (MEDICINA FISICA E RIABILITAZIONE)	Veneto	2014-01-27	Domicilio	2014-02-14	Domicilio	Traumatica	A	T4	T4	T4	T4	0	0	1	0	0	0	0	0	0	0	0	0	0	0	2	0	0	0	0	0	0
1287	1973-11-17	M	VI	Veneto	OSPEDALE DON CALABRIA (MEDICINA FISICA E RIABILITAZIONE)	Veneto	2014-03-27	Domicilio	2014-04-24	Domicilio	Traumatica	A	T4	T4	T4	T4	0	0	1	0	0	0	0	0	0	0	0	0	0	0	2	0	0	0	0	0	0
1684	1995-02-01	M	VR	Veneto	OSPEDALE DON CALABRIA (MEDICINA FISICA E RIABILITAZIONE)	Veneto	2014-04-22	Domicilio	2014-06-06	Domicilio	Traumatica	A	T8	T8	T8	T8	0	0	1	0	0	0	0	0	0	0	0	0	0	0	2	0	0	0	0	0	0
2226	1964-08-20	M	RO	Veneto	OSPEDALE DON CALABRIA (MEDICINA FISICA E RIABILITAZIONE)	Veneto	2014-06-30	Acuti	2014-08-29	Domicilio	Traumatica	ND	ND	ND	ND	ND	1	0	1	0	0	0	0	1	0	0	0	0	0	0	2	0	0	1	0	0	0
2233	1985-10-02	M	MN	Lombardia	OSPEDALE DON CALABRIA (MEDICINA FISICA E RIABILITAZIONE)	Veneto	2014-07-21	Acuti	2014-09-03	Assistenziale	Traumatica	A	T5	T5	T5	T5	1	0	1	0	0	0	0	0	0	0	0	0	0	0	2	0	0	0	0	0	0
2243	1954-07-24	M	VR	Veneto	OSPEDALE DON CALABRIA (MEDICINA FISICA E RIABILITAZIONE)	Veneto	2014-08-11	Domicilio	2014-09-05	Acuti	Traumatica	ND	ND	ND	ND	ND	1	0	0	0	0	1	1	1	0	1	0	0	0	0	0	1	1	1	0	0	0
113	1938-10-06	F	MI	Lombardia	OSPEDALE G.CASATI-PASSIRANA RHO (Medicina Riabilitativa)	Lombardia	2014-03-03	Riabilitativa	2014-05-09	Domicilio	Traumatica	D	C4	C4	C5	C5	1	1	1	1	1	1	0	1	0	1	0	0	1	1	1	1	0	1	0	1	1
941	1938-11-18	M	MI	Lombardia	OSPEDALE G.CASATI-PASSIRANA RHO (Medicina Riabilitativa)	Lombardia	2014-01-22	Domicilio	2014-02-07	Domicilio	Traumatica	A	T10	T10	T10	T10	1	0	0	0	0	0	0	0	0	1	1	0	0	0	0	0	0	0	0	0	0
942	1938-09-13	M	VA	Lombardia	OSPEDALE G.CASATI-PASSIRANA RHO (Medicina Riabilitativa)	Lombardia	2013-09-26	Acuti	2014-03-01	Domicilio	Traumatica	C	C5	C5	C5	C5	1	0	0	0	0	0	0	1	0	1	1	0	0	0	0	0	0	1	0	0	0
943	1941-01-03	M	MI	Lombardia	OSPEDALE G.CASATI-PASSIRANA RHO (Medicina Riabilitativa)	Lombardia	2014-01-20	Domicilio	2014-04-04	Domicilio	Traumatica	C	C5	C5	C5	C5	1	0	1	0	0	1	1	1	0	1	1	0	0	0	1	1	1	1	0	0	0
944	1970-07-12	M	MI	Lombardia	OSPEDALE G.CASATI-PASSIRANA RHO (Medicina Riabilitativa)	Lombardia	2013-09-09	Acuti	2014-01-24	Domicilio	Traumatica	A	C6	C6	C8	C8	1	0	1	1	0	1	1	1	0	1	0	0	0	0	1	1	1	1	0	0	1
949	1946-03-02	M	MI	Lombardia	OSPEDALE G.CASATI-PASSIRANA RHO (Medicina Riabilitativa)	Lombardia	2013-06-11	Acuti	2014-01-03	Domicilio	Traumatica	A	C5	C4	C5	C4	1	0	1	1	0	1	1	1	0	0	1	1	0	0	1	1	1	1	0	0	1
1459	1986-07-13	M	MI	Lombardia	OSPEDALE G.CASATI-PASSIRANA RHO (Medicina Riabilitativa)	Lombardia	2014-03-18	Domicilio	2014-05-22	Domicilio	Traumatica	C	L1	L1	L1	L1	1	0	1	1	0	1	0	1	0	1	1	0	0	0	1	1	0	1	0	0	1
3102	1980-02-20	M	MI	Lombardia	OSPEDALE G.CASATI-PASSIRANA RHO (Medicina Riabilitativa)	Lombardia	2014-09-30	Acuti	2014-11-07	Domicilio	Traumatica	A	C5	C5	C5	C5	1	1	1	0	0	0	0	0	1	1	1	0	0	1	1	0	0	0	1	0	0
14	2000-09-05	M	FG	Puglia	OSPEDALE MONTECATONE R.I. S.P.A. (UNITA' SPINALE)	Emilia-Romagna	2014-01-07	Domicilio	2014-01-10	Domicilio	Traumatica	A	C6	C6	C6	C6	1	0	0	0	0	0	0	0	0	0	0	0	0	0	0	0	0	0	0	0	0
15	1958-08-13	M	RM	Lazio	OSPEDALE MONTECATONE R.I. S.P.A. (UNITA' SPINALE)	Emilia-Romagna	2013-10-02	Domicilio	2014-01-16	Domicilio	Traumatica	B	T12	T12	T12	T12	0	0	1	0	0	0	0	0	0	0	0	0	0	0	2	0	0	0	0	0	0
19	1978-05-23	M	AV	Campania	OSPEDALE MONTECATONE R.I. S.P.A. (UNITA' SPINALE)	Emilia-Romagna	2013-10-23	Domicilio	2013-10-28	Domicilio	Traumatica	A	C6	C6	C6	C6	0	0	0	0	0	0	1	0	0	0	0	0	0	0	0	0	1	0	0	0	0
20	1944-07-20	M	LT	Lazio	OSPEDALE MONTECATONE R.I. S.P.A. (UNITA' SPINALE)	Emilia-Romagna	2013-10-02	Domicilio	2013-10-30	Domicilio	Traumatica	A	C5	C5	C5	C5	0	0	0	0	0	0	1	0	0	0	0	0	0	0	0	0	1	0	0	0	0
21	1973-05-02	M	NA	Campania	OSPEDALE MONTECATONE R.I. S.P.A. (UNITA' SPINALE)	Emilia-Romagna	2013-10-03	Domicilio	2013-10-30	Domicilio	Traumatica	A	C6	C6	C6	C6	0	0	0	0	0	0	1	0	0	1	0	0	0	0	0	0	1	0	0	0	0
22	1972-11-17	M	CT	Sicilia	OSPEDALE MONTECATONE R.I. S.P.A. (UNITA' SPINALE)	Emilia-Romagna	2013-10-07	Domicilio	2013-11-05	Domicilio	Traumatica	A	C5	C5	C5	C5	0	1	0	0	0	0	1	0	0	0	0	0	0	1	0	0	1	0	0	0	0
23	1959-08-10	M	BO	Emilia-Romagna	OSPEDALE MONTECATONE R.I. S.P.A. (UNITA' SPINALE)	Emilia-Romagna	2013-10-28	Domicilio	2013-11-05	Domicilio	Traumatica	A	T8	T8	T8	T8	0	1	0	0	0	0	1	0	0	0	0	0	0	1	0	0	1	0	0	0	0
24	1947-11-04	M	FR	Lazio	OSPEDALE MONTECATONE R.I. S.P.A. (UNITA' SPINALE)	Emilia-Romagna	2013-10-08	Domicilio	2013-11-07	Domicilio	Traumatica	B	C6	C6	C6	C6	0	1	0	0	0	0	1	0	0	0	0	0	0	1	0	0	1	0	0	0	0
26	1972-07-04	M	RM	Lazio	OSPEDALE MONTECATONE R.I. S.P.A. (UNITA' SPINALE)	Emilia-Romagna	2013-10-22	Domicilio	2013-11-22	Domicilio	Traumatica	A	T5	T5	T5	T5	0	0	0	0	0	0	1	1	0	0	0	0	0	0	0	0	2	2	0	0	0
47	1980-01-02	M	BA	Puglia	OSPEDALE MONTECATONE R.I. S.P.A. (UNITA' SPINALE)	Emilia-Romagna	2013-10-30	Domicilio	2013-11-22	Domicilio	Traumatica	B	C7	C7	C7	C7	0	0	0	0	0	0	0	1	0	0	0	0	0	0	0	0	0	1	0	0	0
48	1989-03-11	M	BO	Emilia-Romagna	OSPEDALE MONTECATONE R.I. S.P.A. (UNITA' SPINALE)	Emilia-Romagna	2013-10-10	Domicilio	2013-11-26	Domicilio	Traumatica	B	C5	C5	C5	C5	0	0	1	0	0	0	0	1	0	0	0	0	0	0	2	0	0	1	0	0	0
49	1950-11-06	M	MO	Emilia-Romagna	OSPEDALE MONTECATONE R.I. S.P.A. (UNITA' SPINALE)	Emilia-Romagna	2013-10-07	Domicilio	2013-12-04	Domicilio	Traumatica	A	T4	T4	T4	T4	0	0	1	0	0	0	0	1	0	0	0	0	0	0	2	0	0	1	0	0	0
50	1954-12-09	F	RM	Lazio	OSPEDALE MONTECATONE R.I. S.P.A. (UNITA' SPINALE)	Emilia-Romagna	2013-10-03	Domicilio	2014-01-03	Domicilio	Traumatica	D	T12	T12	L2	L2	0	1	1	0	0	0	0	1	0	1	0	0	0	1	2	0	0	1	0	0	0
56	1967-08-19	M	NA	Campania	OSPEDALE MONTECATONE R.I. S.P.A. (UNITA' SPINALE)	Emilia-Romagna	2013-10-03	Domicilio	2013-12-13	Domicilio	Traumatica	C	C5	C5	T1	T1	1	0	0	0	0	0	0	0	0	1	0	0	0	0	0	0	0	0	0	0	0
58	1993-09-11	M	SA	Campania	OSPEDALE MONTECATONE R.I. S.P.A. (UNITA' SPINALE)	Emilia-Romagna	2014-10-10	Domicilio	2015-01-08	Domicilio	Traumatica	A	C4	C4	C4	C4	0	0	1	0	0	0	0	0	0	0	0	0	0	0	2	0	0	0	0	0	0
59	1949-04-25	M	VV	Calabria	OSPEDALE MONTECATONE R.I. S.P.A. (UNITA' SPINALE)	Emilia-Romagna	2013-11-14	Domicilio	2013-11-21	Domicilio	Traumatica	A	T3	T3	T3	T3	0	1	0	0	0	0	0	0	0	0	0	0	0	1	0	0	0	0	0	0	0
62	1949-05-21	M	RE	Emilia-Romagna	OSPEDALE MONTECATONE R.I. S.P.A. (UNITA' SPINALE)	Emilia-Romagna	2013-11-21	Domicilio	2013-11-28	Domicilio	Traumatica	B	C8	C8	C8	C8	0	1	0	0	0	0	0	0	0	0	0	0	0	2	0	0	0	0	0	0	0
64	1974-05-20	M	NA	Campania	OSPEDALE MONTECATONE R.I. S.P.A. (UNITA' SPINALE)	Emilia-Romagna	2014-01-07	Domicilio	2014-01-17	Domicilio	Traumatica	B	C7	C7	C7	C7	0	1	0	0	0	0	0	0	0	0	0	0	0	1	0	0	0	0	0	0	0
65	1962-07-17	M	PU	Marche	OSPEDALE MONTECATONE R.I. S.P.A. (UNITA' SPINALE)	Emilia-Romagna	2013-11-25	Domicilio	2013-12-02	Domicilio	Traumatica	A	T7	T7	T7	T7	0	0	0	0	0	0	1	0	0	0	0	0	0	0	0	0	1	0	0	0	0
67	1978-02-06	M	AR	Toscana	OSPEDALE MONTECATONE R.I. S.P.A. (UNITA' SPINALE)	Emilia-Romagna	2013-11-11	Domicilio	2013-12-05	Domicilio	Traumatica	A	T8	T8	T8	T8	0	0	0	0	0	0	1	0	0	0	0	0	0	0	0	0	2	0	0	0	0
68	1978-01-06	M	PD	Veneto	OSPEDALE MONTECATONE R.I. S.P.A. (UNITA' SPINALE)	Emilia-Romagna	2013-11-26	Domicilio	2013-12-05	Domicilio	Traumatica	A	T12	T12	T12	T12	0	0	0	0	0	0	1	0	0	0	0	0	0	0	0	0	2	0	0	0	0
70	1979-03-04	M	CE	Campania	OSPEDALE MONTECATONE R.I. S.P.A. (UNITA' SPINALE)	Emilia-Romagna	2013-12-04	Domicilio	2013-12-16	Domicilio	Traumatica	A	C7	C7	C7	C7	0	1	0	0	0	0	0	0	0	0	0	0	0	1	0	0	0	0	0	0	0
71	1975-06-28	F	TE	Abruzzo	OSPEDALE MONTECATONE R.I. S.P.A. (UNITA' SPINALE)	Emilia-Romagna	2013-11-29	Domicilio	2013-12-10	Domicilio	Traumatica	A	C4	C4	C4	C4	0	1	0	0	0	0	0	0	0	0	0	0	0	1	0	0	0	0	0	0	0
72	1976-03-28	M	RA	Emilia-Romagna	OSPEDALE MONTECATONE R.I. S.P.A. (UNITA' SPINALE)	Emilia-Romagna	2013-11-29	Domicilio	2013-12-18	Domicilio	Traumatica	A	T12	T12	T12	T12	0	0	1	0	0	0	0	0	0	0	0	0	0	0	2	0	0	0	0	0	0
74	1964-01-06	M	SA	Campania	OSPEDALE MONTECATONE R.I. S.P.A. (UNITA' SPINALE)	Emilia-Romagna	2013-12-16	Domicilio	2013-12-20	Domicilio	Traumatica	D	C5	C5	C5	C5	1	1	0	0	0	0	0	0	0	0	0	0	0	1	0	0	0	0	0	0	0
75	1963-06-20	M	LE	Puglia	OSPEDALE MONTECATONE R.I. S.P.A. (UNITA' SPINALE)	Emilia-Romagna	2013-11-20	Domicilio	2013-12-23	Domicilio	Traumatica	D	L3	L3	L2	L3	0	1	0	0	0	0	0	1	1	0	0	0	0	1	0	0	0	1	1	0	0
76	1977-06-16	M	FE	Emilia-Romagna	OSPEDALE MONTECATONE R.I. S.P.A. (UNITA' SPINALE)	Emilia-Romagna	2013-11-15	Domicilio	2014-01-09	Domicilio	Traumatica	A	T6	T6	T6	T6	0	1	1	0	0	0	0	1	1	0	0	0	0	1	2	0	0	1	1	0	0
77	1956-07-23	M	RC	Calabria	OSPEDALE MONTECATONE R.I. S.P.A. (UNITA' SPINALE)	Emilia-Romagna	2013-12-09	Domicilio	2014-01-15	Domicilio	Traumatica	B	C5	C5	C5	C5	0	1	1	0	0	0	0	1	1	0	0	0	0	1	2	0	0	1	1	0	0
81	1953-06-27	M	PU	Marche	OSPEDALE MONTECATONE R.I. S.P.A. (UNITA' SPINALE)	Emilia-Romagna	2013-11-04	Domicilio	2013-11-21	Domicilio	Traumatica	A	C5	C5	C6	C6	0	1	0	0	0	0	0	1	0	0	0	0	0	1	0	0	0	1	0	0	0
82	1984-01-20	M	CB	Molise	OSPEDALE MONTECATONE R.I. S.P.A. (UNITA' SPINALE)	Emilia-Romagna	2013-12-10	Acuti	2014-01-03	Domicilio	Traumatica	A	T3	T3	T3	T3	0	0	0	1	0	0	0	0	0	0	0	0	0	0	0	0	0	0	0	0	2
83	1992-02-10	M	CS	Calabria	OSPEDALE MONTECATONE R.I. S.P.A. (UNITA' SPINALE)	Emilia-Romagna	2013-12-09	Domicilio	2014-01-14	Domicilio	Traumatica	D	T4	T4	T4	T4	0	1	0	1	0	0	1	0	0	0	0	0	0	1	0	0	2	0	0	0	2
84	1990-07-14	M	BO	Emilia-Romagna	OSPEDALE MONTECATONE R.I. S.P.A. (UNITA' SPINALE)	Emilia-Romagna	2014-01-09	Domicilio	2014-01-13	Domicilio	Traumatica	A	C6	C6	C6	C6	0	1	0	1	0	0	1	0	0	0	0	0	0	2	0	0	2	0	0	0	2
86	1989-04-09	M	BO	Emilia-Romagna	OSPEDALE MONTECATONE R.I. S.P.A. (UNITA' SPINALE)	Emilia-Romagna	2013-11-29	Domicilio	2014-01-22	Domicilio	Traumatica	A	C6	C6	C6	C6	1	0	0	0	0	1	0	0	0	0	0	0	0	0	0	1	0	0	0	0	0
92	1933-09-12	F	ME	Sicilia	OSPEDALE MONTECATONE R.I. S.P.A. (UNITA' SPINALE)	Emilia-Romagna	2013-11-05	Domicilio	2014-01-30	Domicilio	Traumatica	A	T12	T12	T12	T12	0	0	1	0	0	0	0	0	0	0	0	0	0	0	1	0	0	0	0	0	0
93	1938-04-17	M	BA	Puglia	OSPEDALE MONTECATONE R.I. S.P.A. (UNITA' SPINALE)	Emilia-Romagna	2013-11-14	Domicilio	2014-02-18	Domicilio	Traumatica	C	C7	C7	C7	C7	0	0	1	0	0	0	0	0	0	0	0	0	0	0	2	0	0	0	0	0	0
94	1989-07-22	M	BN	Campania	OSPEDALE MONTECATONE R.I. S.P.A. (UNITA' SPINALE)	Emilia-Romagna	2013-11-06	Domicilio	2014-02-28	Domicilio	Traumatica	A	T8	T8	C5	T8	1	1	1	1	0	1	1	1	0	1	0	0	0	1	1	1	1	1	0	0	1
95	1973-11-12	M	VT	Lazio	OSPEDALE MONTECATONE R.I. S.P.A. (UNITA' SPINALE)	Emilia-Romagna	2013-12-10	Domicilio	2014-01-28	Domicilio	Traumatica	A	T10	T10	T10	T10	0	0	1	0	0	0	0	0	0	0	0	0	0	0	2	0	0	0	0	0	0
96	1979-10-08	M	MC	Marche	OSPEDALE MONTECATONE R.I. S.P.A. (UNITA' SPINALE)	Emilia-Romagna	2013-12-10	Domicilio	2014-01-30	Domicilio	Traumatica	A	T12	T12	T12	T12	0	0	1	0	0	0	0	0	0	1	1	0	0	0	2	0	0	0	0	0	0
97	1962-10-02	F	CT	Sicilia	OSPEDALE MONTECATONE R.I. S.P.A. (UNITA' SPINALE)	Emilia-Romagna	2013-12-30	Domicilio	2014-01-29	Domicilio	Traumatica	B	C6	C6	C6	C6	0	0	0	0	0	0	0	0	0	0	0	0	0	0	0	0	0	0	0	0	0
98	1996-04-04	M	NA	Campania	OSPEDALE MONTECATONE R.I. S.P.A. (UNITA' SPINALE)	Emilia-Romagna	2014-01-13	Domicilio	2014-01-29	Domicilio	Traumatica	A	T4	T4	T4	T4	0	1	1	0	0	0	0	0	0	0	0	0	0	1	1	0	0	0	0	0	0
99	1973-07-05	M	PV	Lombardia	OSPEDALE MONTECATONE R.I. S.P.A. (UNITA' SPINALE)	Emilia-Romagna	2014-01-24	Domicilio	2014-01-31	Domicilio	Traumatica	A	C5	C5	C5	C5	0	1	1	0	0	0	1	0	0	0	0	0	0	1	1	0	1	0	0	0	0
125	1984-04-28	M	BO	Emilia-Romagna	OSPEDALE MONTECATONE R.I. S.P.A. (UNITA' SPINALE)	Emilia-Romagna	2013-12-18	Domicilio	2014-02-13	Domicilio	Traumatica	ND	ND	ND	ND	ND	0	1	1	0	0	0	1	0	0	0	0	0	0	1	2	0	1	0	0	0	0
128	1977-10-15	M	MT	Basilicata	OSPEDALE MONTECATONE R.I. S.P.A. (UNITA' SPINALE)	Emilia-Romagna	2014-06-24	Domicilio	2014-10-24	Domicilio	Traumatica	A	T5	T6	T5	T6	0	1	0	0	0	0	1	0	0	0	0	0	0	2	0	0	2	0	0	0	0
153	1944-08-14	M	FC	Emilia-Romagna	OSPEDALE MONTECATONE R.I. S.P.A. (UNITA' SPINALE)	Emilia-Romagna	2014-05-19	Riabilitativa	2014-07-02	Domicilio	Traumatica	D	T9	T5	C7	C7	0	1	0	0	0	0	1	0	0	0	0	0	0	1	0	0	1	0	0	0	0
162	1968-05-15	M	FI	Toscana	OSPEDALE MONTECATONE R.I. S.P.A. (UNITA' SPINALE)	Emilia-Romagna	2014-05-02	Domicilio	2014-06-18	Domicilio	Traumatica	A	T10	T10	T10	T10	0	1	1	0	1	1	1	1	0	0	0	0	0	1	1	1	1	1	0	1	0
170	1985-01-24	M	NU	Sardegna	OSPEDALE MONTECATONE R.I. S.P.A. (UNITA' SPINALE)	Emilia-Romagna	2013-12-18	Domicilio	2014-03-07	Domicilio	Traumatica	D	C4	C4	C4	C4	0	0	0	0	0	0	1	0	0	1	1	0	0	0	0	0	1	0	0	0	0
171	1952-04-05	M	CS	Calabria	OSPEDALE MONTECATONE R.I. S.P.A. (UNITA' SPINALE)	Emilia-Romagna	2013-12-10	Domicilio	2014-03-07	Domicilio	Traumatica	A	T4	T4	T4	T4	0	1	0	0	0	0	1	1	0	1	0	0	0	1	0	0	1	1	0	0	0
172	1995-05-26	F	MT	Basilicata	OSPEDALE MONTECATONE R.I. S.P.A. (UNITA' SPINALE)	Emilia-Romagna	2014-09-25	Domicilio	2015-01-20	Domicilio	Traumatica	A	T9	T10	T9	T10	0	1	0	0	0	0	0	1	0	0	0	1	0	1	0	0	0	1	0	0	0
184	1985-09-10	M	RM	Lazio	OSPEDALE MONTECATONE R.I. S.P.A. (UNITA' SPINALE)	Emilia-Romagna	2015-06-17	Domicilio	2015-08-06	Domicilio	Traumatica	A	T6	T6	T6	T6	0	0	1	0	0	0	0	0	0	0	0	0	0	0	1	0	0	0	0	0	0
248	1961-12-01	M	AN	Marche	OSPEDALE MONTECATONE R.I. S.P.A. (UNITA' SPINALE)	Emilia-Romagna	2014-01-20	Domicilio	2014-02-05	Domicilio	Traumatica	A	C4	C4	C7	C7	0	1	0	0	0	0	0	0	0	0	0	0	0	1	0	0	0	0	0	0	0
249	1986-06-04	F	BO	Emilia-Romagna	OSPEDALE MONTECATONE R.I. S.P.A. (UNITA' SPINALE)	Emilia-Romagna	2014-01-29	Assistenziale	2014-02-06	Assistenziale	Traumatica	A	T4	T4	T4	T4	0	1	0	0	0	0	0	0	0	0	0	0	0	1	0	0	0	0	0	0	0
254	1960-02-08	M	RA	Emilia-Romagna	OSPEDALE MONTECATONE R.I. S.P.A. (UNITA' SPINALE)	Emilia-Romagna	2014-01-20	Domicilio	2014-03-10	Domicilio	Traumatica	A	ND	ND	ND	ND	0	0	1	0	0	0	0	0	0	0	0	0	0	0	1	0	0	0	0	0	0
259	1941-07-29	M	MT	Basilicata	OSPEDALE MONTECATONE R.I. S.P.A. (UNITA' SPINALE)	Emilia-Romagna	2014-01-22	Domicilio	2014-02-14	Domicilio	Traumatica	A	T9	T9	T9	T9	0	0	1	0	0	0	1	0	0	1	0	0	0	0	1	0	2	0	0	0	0
260	1962-12-02	M	RA	Emilia-Romagna	OSPEDALE MONTECATONE R.I. S.P.A. (UNITA' SPINALE)	Emilia-Romagna	2014-01-03	Domicilio	2014-02-26	Domicilio	Traumatica	B	C8	C8	C8	C8	0	0	1	0	0	0	1	0	0	0	0	0	0	0	2	0	2	0	0	0	0
261	1934-08-05	M	MN	Lombardia	OSPEDALE MONTECATONE R.I. S.P.A. (UNITA' SPINALE)	Emilia-Romagna	2014-02-05	Domicilio	2014-03-11	Domicilio	Traumatica	A	T6	T6	T6	T6	0	0	1	0	0	0	0	0	0	0	0	0	0	0	1	0	0	0	0	0	0
263	1953-12-08	F	CL	Sicilia	OSPEDALE MONTECATONE R.I. S.P.A. (UNITA' SPINALE)	Emilia-Romagna	2014-01-23	Domicilio	2014-03-06	Domicilio	Traumatica	B	L3	T12	L3	L3	1	0	1	0	0	0	0	0	0	0	1	0	0	0	1	0	0	0	0	0	0
264	1972-05-23	M	NA	Campania	OSPEDALE MONTECATONE R.I. S.P.A. (UNITA' SPINALE)	Emilia-Romagna	2014-01-23	Domicilio	2014-02-25	Domicilio	Traumatica	B	T4	T4	C6	C6	0	1	1	1	0	0	1	0	0	0	0	0	0	1	1	0	1	0	0	0	1
265	1968-05-20	M	MO	Emilia-Romagna	OSPEDALE MONTECATONE R.I. S.P.A. (UNITA' SPINALE)	Emilia-Romagna	2014-01-27	Domicilio	2014-02-12	Domicilio	Traumatica	D	T12	S4_S5	C6	C6	0	1	1	1	0	1	1	0	0	0	0	0	0	1	1	1	1	0	0	0	1
275	1972-04-24	M	OT	Sardegna	OSPEDALE MONTECATONE R.I. S.P.A. (UNITA' SPINALE)	Emilia-Romagna	2014-06-04	Domicilio	2014-07-04	Domicilio	Traumatica	B	T9	T9	T9	T9	0	0	0	0	0	0	1	0	0	0	0	0	0	0	0	0	2	0	0	0	0
320	1945-11-21	F	MO	Emilia-Romagna	OSPEDALE MONTECATONE R.I. S.P.A. (UNITA' SPINALE)	Emilia-Romagna	2014-02-07	Domicilio	2014-03-17	Domicilio	Traumatica	A	T11	T11	T11	T11	0	1	0	0	0	0	0	1	0	0	0	0	0	1	0	0	0	1	0	0	0
324	1948-07-08	M	AN	Marche	OSPEDALE MONTECATONE R.I. S.P.A. (UNITA' SPINALE)	Emilia-Romagna	2014-03-10	Domicilio	2014-03-18	Domicilio	Traumatica	D	T1	T1	T1	T1	0	1	0	0	0	0	1	1	0	0	0	0	0	1	0	0	1	1	0	0	0
344	1965-12-22	M	PA	Sicilia	OSPEDALE MONTECATONE R.I. S.P.A. (UNITA' SPINALE)	Emilia-Romagna	2014-01-29	Domicilio	2014-03-18	Domicilio	Traumatica	A	T4	T4	T4	T4	1	0	0	0	0	0	0	0	0	1	0	0	0	0	0	0	0	0	0	0	0
345	1951-05-28	M	BZ	Trentino-Alto Adige	OSPEDALE MONTECATONE R.I. S.P.A. (UNITA' SPINALE)	Emilia-Romagna	2014-03-10	Domicilio	2014-03-20	Domicilio	Traumatica	B	C7	C7	C7	C7	0	1	0	0	0	0	1	0	0	0	0	0	0	1	0	0	1	0	0	0	0
346	1970-06-05	M	RA	Emilia-Romagna	OSPEDALE MONTECATONE R.I. S.P.A. (UNITA' SPINALE)	Emilia-Romagna	2014-02-26	Domicilio	2014-03-18	Domicilio	Traumatica	A	C6	C6	C6	C6	0	1	1	0	0	0	1	0	0	0	0	0	0	1	1	0	1	0	0	0	0
502	1979-03-30	M	NA	Campania	OSPEDALE MONTECATONE R.I. S.P.A. (UNITA' SPINALE)	Emilia-Romagna	2014-01-09	Domicilio	2014-03-26	Domicilio	Traumatica	A	T9	T9	T9	T9	0	0	1	0	0	0	0	0	0	0	0	0	0	0	2	0	0	0	0	0	0
504	1972-09-24	M	RM	Lazio	OSPEDALE MONTECATONE R.I. S.P.A. (UNITA' SPINALE)	Emilia-Romagna	2014-03-11	Domicilio	2014-03-28	Domicilio	Traumatica	A	T12	T12	T12	T12	0	0	1	0	0	0	1	1	0	0	0	0	0	0	2	0	1	1	0	0	0
506	1959-01-30	M	RN	Emilia-Romagna	OSPEDALE MONTECATONE R.I. S.P.A. (UNITA' SPINALE)	Emilia-Romagna	2013-12-05	Domicilio	2014-03-26	Domicilio	Traumatica	A	T10	T10	T10	T10	0	1	1	0	0	0	1	1	0	0	1	0	0	1	2	0	1	1	0	0	0
510	1975-07-07	M	CB	Molise	OSPEDALE MONTECATONE R.I. S.P.A. (UNITA' SPINALE)	Emilia-Romagna	2014-03-17	Domicilio	2014-03-24	Domicilio	Traumatica	A	T3	T3	T3	T3	0	1	0	0	0	0	0	0	0	0	0	0	0	1	0	0	0	0	0	0	0
590	1961-07-21	M	LO	Lombardia	OSPEDALE MONTECATONE R.I. S.P.A. (UNITA' SPINALE)	Emilia-Romagna	2014-03-11	Domicilio	2014-04-04	Domicilio	Traumatica	C	L3	T12	L2	T12	0	1	1	0	0	0	0	0	0	1	0	0	0	1	1	0	0	0	0	0	0
603	1952-01-04	M	LT	Lazio	OSPEDALE MONTECATONE R.I. S.P.A. (UNITA' SPINALE)	Emilia-Romagna	2015-02-24	Domicilio	2015-03-26	Domicilio	Traumatica	A	C4	C4	C4	C4	0	1	0	0	0	0	1	0	0	0	0	0	0	1	0	0	1	0	0	0	0
635	1988-10-08	M	NU	Sardegna	OSPEDALE MONTECATONE R.I. S.P.A. (UNITA' SPINALE)	Emilia-Romagna	2014-03-12	Domicilio	2014-03-31	Domicilio	Traumatica	B	T8	T8	T8	T8	1	1	0	0	0	0	1	0	0	0	0	0	0	1	0	0	1	0	0	0	0
637	1936-07-09	F	KR	Calabria	OSPEDALE MONTECATONE R.I. S.P.A. (UNITA' SPINALE)	Emilia-Romagna	2013-12-30	Riabilitativa	2014-04-03	Domicilio	Traumatica	C	C3	C3	C3	C3	0	1	0	0	0	0	1	0	0	0	0	1	0	1	0	0	1	0	0	0	0
639	1962-02-13	M	BA	Puglia	OSPEDALE MONTECATONE R.I. S.P.A. (UNITA' SPINALE)	Emilia-Romagna	2014-02-27	Domicilio	2014-04-07	Domicilio	Traumatica	B	T4	T4	T4	T4	0	1	0	0	0	0	1	0	0	1	0	0	0	1	0	0	1	0	0	0	0
640	1952-09-13	M	RN	Emilia-Romagna	OSPEDALE MONTECATONE R.I. S.P.A. (UNITA' SPINALE)	Emilia-Romagna	2014-03-10	Domicilio	2014-04-03	Domicilio	Traumatica	A	T3	T3	T3	T3	0	1	0	0	0	0	1	1	0	0	0	0	0	1	0	0	1	1	0	0	0
711	1979-07-06	M	RA	Emilia-Romagna	OSPEDALE MONTECATONE R.I. S.P.A. (UNITA' SPINALE)	Emilia-Romagna	2013-11-21	Domicilio	2014-04-09	Domicilio	Traumatica	A	C4	C4	C4	C4	0	0	1	0	0	0	0	0	0	0	0	0	0	0	2	0	0	0	0	0	0
712	1963-11-12	F	GR	Toscana	OSPEDALE MONTECATONE R.I. S.P.A. (UNITA' SPINALE)	Emilia-Romagna	2014-01-14	Domicilio	2014-04-10	Domicilio	Traumatica	B	L3	L3	L2	L2	0	0	0	1	0	0	0	0	0	0	1	0	0	0	0	0	0	0	0	0	2
715	1971-05-27	M	SS	Sardegna	OSPEDALE MONTECATONE R.I. S.P.A. (UNITA' SPINALE)	Emilia-Romagna	2014-04-07	Domicilio	2014-04-11	Domicilio	Traumatica	A	T12	T12	T12	T12	1	1	0	1	0	0	1	0	0	0	0	0	0	1	0	0	1	0	0	0	2
718	1960-03-07	M	SA	Campania	OSPEDALE MONTECATONE R.I. S.P.A. (UNITA' SPINALE)	Emilia-Romagna	2014-02-13	Domicilio	2014-04-11	Domicilio	Traumatica	A	C5	C5	C5	C5	1	1	0	0	0	0	0	1	0	0	0	0	0	1	0	0	0	1	0	0	0
719	1960-10-02	M	BO	Emilia-Romagna	OSPEDALE MONTECATONE R.I. S.P.A. (UNITA' SPINALE)	Emilia-Romagna	2013-11-14	Acuti	2014-04-08	Domicilio	Traumatica	A	T7	T7	T7	T7	0	1	0	0	0	0	0	1	0	0	0	0	0	1	0	0	0	1	0	0	0
722	1981-08-20	M	BS	Lombardia	OSPEDALE MONTECATONE R.I. S.P.A. (UNITA' SPINALE)	Emilia-Romagna	2014-03-04	Acuti	2014-04-15	Domicilio	Traumatica	B	C6	C6	C6	C6	0	0	0	1	0	0	0	0	0	0	0	0	0	0	0	0	0	0	0	0	2
748	1942-11-06	M	GR	Toscana	OSPEDALE MONTECATONE R.I. S.P.A. (UNITA' SPINALE)	Emilia-Romagna	2014-08-12	Riabilitativa	2014-12-16	Domicilio	Traumatica	A	C1	C1	C1	C1	0	0	0	0	1	0	0	0	0	0	0	0	0	0	0	0	0	0	0	1	0
752	1967-06-09	M	BT	Puglia	OSPEDALE MONTECATONE R.I. S.P.A. (UNITA' SPINALE)	Emilia-Romagna	2014-02-20	Domicilio	2014-04-16	Domicilio	Traumatica	B	C7	C5	C8	C5	0	1	1	0	0	1	0	1	0	0	1	0	0	1	1	1	0	1	0	0	0
754	1947-07-02	M	BO	Emilia-Romagna	OSPEDALE MONTECATONE R.I. S.P.A. (UNITA' SPINALE)	Emilia-Romagna	2014-03-26	Domicilio	2014-04-16	Domicilio	Traumatica	B	T3	T3	C6	C6	0	1	1	0	0	1	0	1	0	0	0	0	0	1	1	1	0	1	0	0	0
755	1970-06-04	F	TE	Abruzzo	OSPEDALE MONTECATONE R.I. S.P.A. (UNITA' SPINALE)	Emilia-Romagna	2014-03-31	Domicilio	2014-04-16	Domicilio	Traumatica	C	T12	T12	T12	T12	0	1	1	0	0	1	0	1	0	0	0	0	0	1	1	1	0	1	0	0	0
756	1969-04-21	M	FG	Puglia	OSPEDALE MONTECATONE R.I. S.P.A. (UNITA' SPINALE)	Emilia-Romagna	2014-03-18	Domicilio	2014-04-08	Domicilio	Traumatica	A	T11	T11	T11	T11	0	1	1	0	0	1	0	1	0	0	0	0	0	1	1	1	0	1	0	0	0
757	1959-08-29	M	SA	Campania	OSPEDALE MONTECATONE R.I. S.P.A. (UNITA' SPINALE)	Emilia-Romagna	2014-04-08	Domicilio	2014-04-16	Domicilio	Traumatica	C	ND	ND	ND	ND	0	1	1	0	0	1	0	1	0	0	0	0	0	1	1	1	0	1	0	0	0
758	1982-02-25	M	PE	Abruzzo	OSPEDALE MONTECATONE R.I. S.P.A. (UNITA' SPINALE)	Emilia-Romagna	2014-04-04	Domicilio	2014-04-16	Domicilio	Traumatica	A	C4	C4	C4	C4	0	1	1	0	0	1	0	1	0	0	0	0	0	1	1	1	0	1	0	0	0
922	1989-03-10	M	NU	Sardegna	OSPEDALE MONTECATONE R.I. S.P.A. (UNITA' SPINALE)	Emilia-Romagna	2014-04-28	Domicilio	2014-05-05	Domicilio	Traumatica	A	T12	T12	T12	T12	0	1	1	0	0	0	0	0	0	0	0	0	0	1	1	0	0	0	0	0	0
924	1980-12-27	M	BR	Puglia	OSPEDALE MONTECATONE R.I. S.P.A. (UNITA' SPINALE)	Emilia-Romagna	2013-11-21	Domicilio	2014-05-06	Domicilio	Traumatica	A	T4	T4	T4	T4	0	1	1	0	0	0	0	0	0	0	0	0	0	1	2	0	0	0	0	0	0
925	1989-04-27	F	NA	Campania	OSPEDALE MONTECATONE R.I. S.P.A. (UNITA' SPINALE)	Emilia-Romagna	2014-04-15	Domicilio	2014-05-02	Domicilio	Traumatica	A	T7	T7	T7	T7	0	1	1	0	0	0	1	0	0	0	0	0	0	1	2	0	1	0	0	0	0
926	1971-07-23	M	PI	Toscana	OSPEDALE MONTECATONE R.I. S.P.A. (UNITA' SPINALE)	Emilia-Romagna	2014-02-17	Domicilio	2014-04-16	Domicilio	Traumatica	B	C5	C4	C5	C4	0	1	1	0	0	0	1	0	0	0	0	0	0	1	2	0	1	0	0	0	0
929	1993-10-25	M	RN	Emilia-Romagna	OSPEDALE MONTECATONE R.I. S.P.A. (UNITA' SPINALE)	Emilia-Romagna	2014-02-05	Acuti	2014-05-06	Riabilitativa	Traumatica	A	C5	C5	C5	C5	0	0	0	0	1	0	1	0	0	0	0	0	0	0	0	0	2	0	0	1	0
931	1985-02-20	M	BN	Campania	OSPEDALE MONTECATONE R.I. S.P.A. (UNITA' SPINALE)	Emilia-Romagna	2014-03-07	Acuti	2014-04-23	Domicilio	Traumatica	A	C6	C6	C7	C7	0	1	0	1	0	0	1	0	0	0	0	0	0	1	0	0	2	0	0	0	2
933	1995-04-22	M	BS	Lombardia	OSPEDALE MONTECATONE R.I. S.P.A. (UNITA' SPINALE)	Emilia-Romagna	2014-01-29	Riabilitativa	2014-04-22	Domicilio	Traumatica	A	T12	T12	T12	T12	0	1	0	1	0	0	1	0	0	0	0	1	0	1	0	0	2	0	0	0	2
968	1978-04-11	M	RN	Emilia-Romagna	OSPEDALE MONTECATONE R.I. S.P.A. (UNITA' SPINALE)	Emilia-Romagna	2015-10-30	Domicilio	2015-11-06	Domicilio	Traumatica	B	C5	C5	C6	C6	0	0	0	0	0	0	0	0	0	0	0	0	0	0	0	0	0	0	0	0	0
969	1975-01-21	M	PU	Marche	OSPEDALE MONTECATONE R.I. S.P.A. (UNITA' SPINALE)	Emilia-Romagna	2014-03-27	Domicilio	2014-05-05	Domicilio	Traumatica	D	T6	T6	T6	T6	1	1	0	0	0	1	1	0	0	1	0	0	0	1	0	1	1	0	0	0	0
1018	1954-06-23	M	BZ	Trentino-Alto Adige	OSPEDALE MONTECATONE R.I. S.P.A. (UNITA' SPINALE)	Emilia-Romagna	2014-01-14	Riabilitativa	2014-05-13	Domicilio	Traumatica	A	T4	T4	T4	T4	1	0	0	0	0	0	0	0	0	0	1	1	0	0	0	0	0	0	0	0	0
1088	1988-01-12	M	VR	Veneto	OSPEDALE MONTECATONE R.I. S.P.A. (UNITA' SPINALE)	Emilia-Romagna	2014-03-19	Domicilio	2014-05-14	Domicilio	Traumatica	A	C6	C6	C6	C6	0	0	0	0	0	0	0	0	0	0	0	0	0	0	0	0	0	0	0	0	0
1090	1972-09-01	M	RA	Emilia-Romagna	OSPEDALE MONTECATONE R.I. S.P.A. (UNITA' SPINALE)	Emilia-Romagna	2014-02-13	Domicilio	2014-05-15	Domicilio	Traumatica	A	C5	C5	C5	C5	0	0	1	0	0	0	0	0	0	0	0	0	0	0	2	0	0	0	0	0	0
1202	1973-02-14	F	RA	Emilia-Romagna	OSPEDALE MONTECATONE R.I. S.P.A. (UNITA' SPINALE)	Emilia-Romagna	2014-04-07	Acuti	2014-05-20	Domicilio	Traumatica	C	L3	L3	L2	L3	0	1	0	1	0	1	1	0	0	0	0	0	0	1	0	1	1	0	0	0	2
1204	1958-03-12	M	CE	Campania	OSPEDALE MONTECATONE R.I. S.P.A. (UNITA' SPINALE)	Emilia-Romagna	2014-02-20	Domicilio	2014-05-20	Domicilio	Traumatica	A	T3	T3	T3	T3	0	1	1	1	0	1	1	0	0	0	0	0	0	1	2	1	1	0	0	0	2
1205	1988-05-12	M	NA	Campania	OSPEDALE MONTECATONE R.I. S.P.A. (UNITA' SPINALE)	Emilia-Romagna	2014-05-15	Domicilio	2014-05-22	Domicilio	Traumatica	D	C3	C3	C3	C3	0	1	1	1	0	1	1	0	0	0	0	0	0	1	2	1	2	0	0	0	2
1206	1966-03-07	M	VR	Veneto	OSPEDALE MONTECATONE R.I. S.P.A. (UNITA' SPINALE)	Emilia-Romagna	2014-05-12	Domicilio	2014-05-22	Domicilio	Traumatica	A	C5	C5	C5	C5	0	1	1	1	0	1	1	0	0	0	0	0	0	1	2	1	2	0	0	0	2
1207	1976-02-06	M	RG	Sicilia	OSPEDALE MONTECATONE R.I. S.P.A. (UNITA' SPINALE)	Emilia-Romagna	2014-05-06	Domicilio	2014-05-22	Domicilio	Traumatica	A	T10	T10	T10	T10	0	1	0	0	0	1	0	1	0	0	0	0	0	1	0	1	0	1	0	0	0
1208	1960-10-10	M	BS	Lombardia	OSPEDALE MONTECATONE R.I. S.P.A. (UNITA' SPINALE)	Emilia-Romagna	2014-03-17	Domicilio	2014-05-20	Domicilio	Traumatica	D	T2	T5	C5	T5	0	1	0	0	0	1	0	1	0	0	0	1	0	1	0	1	0	1	0	0	0
1210	1962-05-13	M	LE	Puglia	OSPEDALE MONTECATONE R.I. S.P.A. (UNITA' SPINALE)	Emilia-Romagna	2014-04-01	Domicilio	2014-05-23	Domicilio	Traumatica	A	C5	C5	C5	C5	1	1	0	0	0	1	0	1	0	0	0	0	0	1	0	1	0	1	0	0	0
1211	1961-02-05	M	BO	Emilia-Romagna	OSPEDALE MONTECATONE R.I. S.P.A. (UNITA' SPINALE)	Emilia-Romagna	2014-03-17	Acuti	2014-05-22	Domicilio	Traumatica	A	T5	T5	T5	T5	0	1	0	0	0	1	0	1	0	0	0	0	0	1	0	1	0	1	0	0	0
1212	1992-09-11	M	RE	Emilia-Romagna	OSPEDALE MONTECATONE R.I. S.P.A. (UNITA' SPINALE)	Emilia-Romagna	2014-04-14	Acuti	2014-05-21	Domicilio	Traumatica	A	C7	C7	T4	T4	0	0	0	0	0	0	0	0	0	0	0	0	0	0	0	0	0	0	0	0	0
1298	1988-06-02	M	CH	Abruzzo	OSPEDALE MONTECATONE R.I. S.P.A. (UNITA' SPINALE)	Emilia-Romagna	2014-05-16	Domicilio	2014-05-27	Domicilio	Traumatica	A	C6	C6	C6	C6	0	1	0	0	0	0	1	0	0	0	0	0	0	1	0	0	1	0	0	0	0
1347	1945-12-02	M	LT	Lazio	OSPEDALE MONTECATONE R.I. S.P.A. (UNITA' SPINALE)	Emilia-Romagna	2014-04-28	Domicilio	2014-05-29	Domicilio	Traumatica	A	T9	T9	T9	T9	0	0	1	0	0	0	0	0	0	0	0	0	0	0	1	0	0	0	0	0	0
1348	1977-03-31	M	LE	Puglia	OSPEDALE MONTECATONE R.I. S.P.A. (UNITA' SPINALE)	Emilia-Romagna	2014-04-11	Domicilio	2014-05-31	Domicilio	Traumatica	B	C5	C5	C6	C5	0	1	1	0	0	0	0	0	0	1	0	0	0	1	1	0	0	0	0	0	0
1349	1953-10-08	F	SA	Campania	OSPEDALE MONTECATONE R.I. S.P.A. (UNITA' SPINALE)	Emilia-Romagna	2014-05-20	Domicilio	2014-06-04	Domicilio	Traumatica	A	T12	T12	T12	T12	0	1	1	0	0	0	1	0	0	0	0	0	0	1	1	0	1	0	0	0	0
1362	1987-12-20	F	SS	Sardegna	OSPEDALE MONTECATONE R.I. S.P.A. (UNITA' SPINALE)	Emilia-Romagna	2014-05-05	Domicilio	2014-06-06	Domicilio	Traumatica	B	L1	T12	L1	T12	1	1	0	0	0	0	0	0	0	0	0	0	0	1	0	0	0	0	0	0	0
1363	1974-06-07	M	TA	Puglia	OSPEDALE MONTECATONE R.I. S.P.A. (UNITA' SPINALE)	Emilia-Romagna	2014-04-24	Domicilio	2014-06-03	Domicilio	Traumatica	B	T7	T7	T7	T7	0	1	0	0	0	0	0	0	0	1	0	0	0	1	0	0	0	0	0	0	0
1399	1940-05-29	M	VB	Piemonte	OSPEDALE MONTECATONE R.I. S.P.A. (UNITA' SPINALE)	Emilia-Romagna	2014-04-16	Domicilio	2014-06-09	Domicilio	Traumatica	A	C7	C7	C7	C7	0	0	1	0	0	0	0	0	0	0	0	0	0	0	1	0	0	0	0	0	0
1478	1973-06-11	M	BT	Puglia	OSPEDALE MONTECATONE R.I. S.P.A. (UNITA' SPINALE)	Emilia-Romagna	2014-06-04	Domicilio	2014-06-19	Domicilio	Traumatica	B	L1	L1	L1	L1	0	1	0	0	0	0	0	1	0	0	0	0	0	1	0	0	0	1	0	0	0
1479	1966-04-03	M	RE	Emilia-Romagna	OSPEDALE MONTECATONE R.I. S.P.A. (UNITA' SPINALE)	Emilia-Romagna	2014-04-29	Domicilio	2014-06-20	Domicilio	Traumatica	A	C4	C4	C5	C5	0	1	0	0	0	0	1	0	0	0	0	0	0	1	0	0	1	0	0	0	0
1482	1969-10-04	M	PU	Marche	OSPEDALE MONTECATONE R.I. S.P.A. (UNITA' SPINALE)	Emilia-Romagna	2014-05-12	Domicilio	2014-06-17	Domicilio	Traumatica	B	C4	C4	C4	C4	1	1	1	0	1	1	1	1	0	0	0	0	0	1	1	1	1	1	0	1	0
1535	1972-05-14	M	AV	Campania	OSPEDALE MONTECATONE R.I. S.P.A. (UNITA' SPINALE)	Emilia-Romagna	2014-06-12	Domicilio	2014-06-26	Domicilio	Traumatica	A	T7	T7	T7	T7	0	1	0	0	0	0	0	0	0	0	0	0	0	2	0	0	0	0	0	0	0
1536	1976-01-14	M	PE	Abruzzo	OSPEDALE MONTECATONE R.I. S.P.A. (UNITA' SPINALE)	Emilia-Romagna	2014-05-19	Domicilio	2014-06-27	Domicilio	Traumatica	A	C7	C7	C7	C7	0	1	0	1	0	0	0	0	0	0	0	0	0	2	0	0	0	0	0	0	1
1537	1971-08-11	M	GR	Toscana	OSPEDALE MONTECATONE R.I. S.P.A. (UNITA' SPINALE)	Emilia-Romagna	2014-02-06	Domicilio	2014-06-18	Domicilio	Traumatica	B	C4	C4	C4	C4	0	1	1	1	0	0	0	0	0	0	0	0	0	2	2	0	0	0	0	0	1
1544	1967-01-01	F	BR	Puglia	OSPEDALE MONTECATONE R.I. S.P.A. (UNITA' SPINALE)	Emilia-Romagna	2014-04-30	Domicilio	2014-06-30	Domicilio	Traumatica	A	C4	C4	C4	C4	0	1	0	0	0	0	1	1	0	0	0	0	0	1	0	0	1	1	0	0	0
1622	1967-04-12	M	NA	Campania	OSPEDALE MONTECATONE R.I. S.P.A. (UNITA' SPINALE)	Emilia-Romagna	2014-05-13	Domicilio	2014-07-10	Domicilio	Traumatica	A	L1	T12	L2	T12	0	1	0	0	0	0	0	0	0	1	0	0	0	1	0	0	0	0	0	0	0
1623	1961-02-28	M	BA	Puglia	OSPEDALE MONTECATONE R.I. S.P.A. (UNITA' SPINALE)	Emilia-Romagna	2014-06-10	Domicilio	2014-07-08	Domicilio	Traumatica	A	C6	C6	C6	C6	0	1	0	0	0	0	0	0	0	0	0	0	0	1	0	0	0	0	0	0	0
1624	1964-03-19	M	BO	Emilia-Romagna	OSPEDALE MONTECATONE R.I. S.P.A. (UNITA' SPINALE)	Emilia-Romagna	2014-06-17	Domicilio	2014-07-10	Domicilio	Traumatica	C	C6	C6	C6	C6	0	1	0	0	0	1	0	0	0	0	0	0	0	1	0	1	0	0	0	0	0
1625	1951-01-14	M	BO	Emilia-Romagna	OSPEDALE MONTECATONE R.I. S.P.A. (UNITA' SPINALE)	Emilia-Romagna	2014-06-30	Domicilio	2014-07-09	Domicilio	Traumatica	B	C7	C7	C7	C7	0	1	0	0	0	1	0	0	0	0	0	0	0	1	0	1	0	0	0	0	0
1626	1989-01-12	M	RC	Calabria	OSPEDALE MONTECATONE R.I. S.P.A. (UNITA' SPINALE)	Emilia-Romagna	2014-06-25	Domicilio	2014-07-08	Domicilio	Traumatica	A	T3	T3	T3	T3	0	1	0	0	0	1	0	0	0	0	0	0	0	1	0	1	0	0	0	0	0
1628	1982-10-13	M	SS	Sardegna	OSPEDALE MONTECATONE R.I. S.P.A. (UNITA' SPINALE)	Emilia-Romagna	2014-06-06	Domicilio	2014-07-10	Domicilio	Traumatica	A	C6	C6	C6	C6	1	1	1	0	0	0	0	0	0	0	0	0	0	1	1	0	0	0	0	0	0
1654	1967-06-02	M	FG	Puglia	OSPEDALE MONTECATONE R.I. S.P.A. (UNITA' SPINALE)	Emilia-Romagna	2014-06-17	Domicilio	2014-07-12	Domicilio	Traumatica	B	C5	C5	C6	C6	0	1	0	0	0	0	0	1	0	0	0	0	0	1	0	0	0	1	0	0	0
1662	1984-01-17	F	CH	Abruzzo	OSPEDALE MONTECATONE R.I. S.P.A. (UNITA' SPINALE)	Emilia-Romagna	2014-05-29	Domicilio	2014-07-17	Domicilio	Traumatica	C	T11	T12	T11	T12	1	0	0	0	0	1	0	1	0	0	1	0	0	0	0	1	0	1	0	0	0
1663	1963-07-18	M	NO	Piemonte	OSPEDALE MONTECATONE R.I. S.P.A. (UNITA' SPINALE)	Emilia-Romagna	2014-05-21	Domicilio	2014-07-14	Domicilio	Traumatica	A	T7	T7	T7	T7	0	1	0	0	0	1	1	1	0	0	0	0	0	1	0	1	1	1	0	0	0
1664	1967-09-07	M	BO	Emilia-Romagna	OSPEDALE MONTECATONE R.I. S.P.A. (UNITA' SPINALE)	Emilia-Romagna	2014-06-27	Acuti	2014-07-17	Domicilio	Traumatica	A	T8	T8	T8	T8	1	1	0	1	0	1	1	1	0	0	0	0	0	1	0	1	1	1	0	0	2
1711	1944-12-09	M	PU	Marche	OSPEDALE MONTECATONE R.I. S.P.A. (UNITA' SPINALE)	Emilia-Romagna	2014-03-03	Domicilio	2014-07-23	Domicilio	Traumatica	A	T9	T9	T9	T9	0	0	1	0	0	0	0	0	0	0	0	0	0	0	2	0	0	0	0	0	0
1713	1973-04-28	M	SA	Campania	OSPEDALE MONTECATONE R.I. S.P.A. (UNITA' SPINALE)	Emilia-Romagna	2014-04-10	Domicilio	2014-07-22	Domicilio	Traumatica	A	C5	C5	C5	C5	1	1	1	0	0	0	0	0	0	0	0	0	0	1	1	0	0	0	0	0	0
1840	1996-12-18	M	ME	Sicilia	OSPEDALE MONTECATONE R.I. S.P.A. (UNITA' SPINALE)	Emilia-Romagna	2014-06-17	Domicilio	2014-07-30	Domicilio	Traumatica	D	T11	T11	T11	T11	0	0	0	0	0	1	1	1	0	0	0	0	0	0	0	1	1	1	0	0	0
1848	1977-06-08	M	RA	Emilia-Romagna	OSPEDALE MONTECATONE R.I. S.P.A. (UNITA' SPINALE)	Emilia-Romagna	2014-05-12	Domicilio	2014-08-05	Domicilio	Traumatica	A	T6	T6	T6	T6	0	0	1	0	0	0	0	0	0	0	0	0	0	0	2	0	0	0	0	0	0
1849	1973-06-02	F	BO	Emilia-Romagna	OSPEDALE MONTECATONE R.I. S.P.A. (UNITA' SPINALE)	Emilia-Romagna	2014-05-08	Domicilio	2014-07-28	Domicilio	Traumatica	A	C4	C5	C6	C6	0	0	1	0	0	0	0	0	0	0	0	0	0	0	1	0	0	0	0	0	0
1850	1950-11-28	M	AG	Sicilia	OSPEDALE MONTECATONE R.I. S.P.A. (UNITA' SPINALE)	Emilia-Romagna	2014-07-18	Domicilio	2014-08-06	Domicilio	Traumatica	A	C4	C4	C4	C4	0	1	0	0	0	0	0	0	0	0	0	0	0	1	0	0	0	0	0	0	0
1851	1946-03-01	M	PZ	Basilicata	OSPEDALE MONTECATONE R.I. S.P.A. (UNITA' SPINALE)	Emilia-Romagna	2014-04-28	Domicilio	2014-08-12	Domicilio	Traumatica	A	T3	T3	T3	T3	1	1	0	0	0	1	1	1	0	0	0	0	0	1	0	1	1	2	0	0	0
1853	1953-06-11	M	CS	Calabria	OSPEDALE MONTECATONE R.I. S.P.A. (UNITA' SPINALE)	Emilia-Romagna	2014-05-29	Domicilio	2014-08-12	Domicilio	Traumatica	A	T12	T12	T12	T12	0	1	1	0	0	1	1	1	0	0	0	0	0	1	1	1	1	2	0	0	0
1861	1999-06-12	M	RM	Lazio	OSPEDALE MONTECATONE R.I. S.P.A. (UNITA' SPINALE)	Emilia-Romagna	2015-02-04	Domicilio	2015-02-16	Domicilio	Traumatica	B	C6	C6	C6	C6	0	0	0	0	0	0	0	0	0	0	0	0	0	0	0	0	0	0	0	0	0
1862	1999-04-13	M	SR	Sicilia	OSPEDALE MONTECATONE R.I. S.P.A. (UNITA' SPINALE)	Emilia-Romagna	2015-01-05	Domicilio	2015-01-30	Domicilio	Traumatica	B	C5	C7	C6	C6	0	1	0	0	0	0	0	0	0	0	0	1	0	1	0	0	0	0	0	0	0
1881	1947-08-09	M	LT	Lazio	OSPEDALE MONTECATONE R.I. S.P.A. (UNITA' SPINALE)	Emilia-Romagna	2014-07-11	Domicilio	2014-07-31	Domicilio	Traumatica	A	T4	T4	T4	T4	0	0	0	0	0	1	0	0	0	0	0	0	0	0	0	1	0	0	0	0	0
1882	1958-10-08	F	BO	Emilia-Romagna	OSPEDALE MONTECATONE R.I. S.P.A. (UNITA' SPINALE)	Emilia-Romagna	2014-07-15	Domicilio	2014-08-22	Domicilio	Traumatica	C	T11	T11	T11	T11	0	1	0	0	0	0	0	0	0	0	0	0	0	2	0	0	0	0	0	0	0
1883	1973-03-15	F	BO	Emilia-Romagna	OSPEDALE MONTECATONE R.I. S.P.A. (UNITA' SPINALE)	Emilia-Romagna	2014-08-05	Assistenziale	2014-08-21	Assistenziale	Traumatica	A	T11	T11	T11	T11	1	1	1	0	0	0	1	1	0	0	0	0	0	2	1	0	1	1	0	0	0
1884	1988-01-25	M	CH	Abruzzo	OSPEDALE MONTECATONE R.I. S.P.A. (UNITA' SPINALE)	Emilia-Romagna	2014-06-03	Domicilio	2014-07-28	Domicilio	Traumatica	A	C4	C4	C4	C4	0	1	1	0	1	0	1	1	0	0	0	0	0	2	1	0	1	1	0	1	0
1885	1957-08-22	M	SA	Campania	OSPEDALE MONTECATONE R.I. S.P.A. (UNITA' SPINALE)	Emilia-Romagna	2014-07-10	Domicilio	2014-08-20	Domicilio	Traumatica	B	C7	C7	C7	C7	0	1	0	0	0	0	1	0	0	0	0	0	0	1	0	0	1	0	0	0	0
1935	1965-03-18	F	BN	Campania	OSPEDALE MONTECATONE R.I. S.P.A. (UNITA' SPINALE)	Emilia-Romagna	2014-04-28	Riabilitativa	2014-09-29	Domicilio	Traumatica	C	T5	T5	T5	T5	0	1	0	0	0	1	1	1	0	1	1	0	0	1	0	1	1	1	0	0	0
1947	1966-02-28	M	RN	Emilia-Romagna	OSPEDALE MONTECATONE R.I. S.P.A. (UNITA' SPINALE)	Emilia-Romagna	2014-08-18	Domicilio	2014-08-29	Domicilio	Traumatica	B	T7	T7	T7	T7	0	0	0	0	0	1	1	0	0	0	0	0	0	0	0	1	1	0	0	0	0
1977	1986-11-14	M	NA	Campania	OSPEDALE MONTECATONE R.I. S.P.A. (UNITA' SPINALE)	Emilia-Romagna	2014-08-18	Domicilio	2014-09-03	Domicilio	Traumatica	C	C6	C6	C6	C6	0	1	0	0	0	0	0	0	0	0	0	0	0	1	0	0	0	0	0	0	0
1978	1980-11-09	M	RM	Lazio	OSPEDALE MONTECATONE R.I. S.P.A. (UNITA' SPINALE)	Emilia-Romagna	2014-07-10	Acuti	2014-09-03	Domicilio	Traumatica	A	C5	C5	C5	C5	0	1	1	0	0	0	0	0	0	0	0	0	0	1	1	0	0	0	0	0	0
1979	1985-08-26	F	AN	Marche	OSPEDALE MONTECATONE R.I. S.P.A. (UNITA' SPINALE)	Emilia-Romagna	2014-05-29	Acuti	2014-09-04	Domicilio	Traumatica	A	T11	T11	T11	T11	0	1	1	0	0	0	0	0	0	0	0	0	0	1	2	0	0	0	0	0	0
1980	1956-02-07	M	CR	Lombardia	OSPEDALE MONTECATONE R.I. S.P.A. (UNITA' SPINALE)	Emilia-Romagna	2014-08-29	Domicilio	2014-09-09	Domicilio	Traumatica	A	T7	T7	T7	T7	0	1	0	0	0	0	0	0	0	0	0	0	0	1	0	0	0	0	0	0	0
1995	1957-01-07	M	RN	Emilia-Romagna	OSPEDALE MONTECATONE R.I. S.P.A. (UNITA' SPINALE)	Emilia-Romagna	2014-05-23	Domicilio	2014-09-10	Domicilio	Traumatica	A	T6	T6	T6	T6	0	0	1	0	0	0	0	0	0	0	0	0	0	0	2	0	0	0	0	0	0
1996	1967-06-14	M	BO	Emilia-Romagna	OSPEDALE MONTECATONE R.I. S.P.A. (UNITA' SPINALE)	Emilia-Romagna	2014-03-11	Domicilio	2014-09-09	Domicilio	Traumatica	A	T11	T11	T11	T11	0	0	1	0	0	0	0	0	0	0	0	0	0	0	2	0	0	0	0	0	0
1997	1969-11-11	M	SS	Sardegna	OSPEDALE MONTECATONE R.I. S.P.A. (UNITA' SPINALE)	Emilia-Romagna	2014-09-01	Domicilio	2014-09-09	Domicilio	Traumatica	A	T4	T4	T4	T4	0	1	1	0	0	0	1	0	0	0	0	0	0	1	2	0	1	0	0	0	0
1998	1975-12-13	M	BO	Emilia-Romagna	OSPEDALE MONTECATONE R.I. S.P.A. (UNITA' SPINALE)	Emilia-Romagna	2014-07-29	Domicilio	2014-09-10	Domicilio	Traumatica	B	T3	T3	C7	C7	0	1	1	0	0	0	1	1	0	1	0	0	0	1	2	0	1	1	0	0	0
1999	1981-12-12	M	BO	Emilia-Romagna	OSPEDALE MONTECATONE R.I. S.P.A. (UNITA' SPINALE)	Emilia-Romagna	2014-09-03	Domicilio	2014-09-08	Domicilio	Traumatica	ND	ND	ND	ND	ND	0	1	1	0	0	0	1	1	0	0	0	0	0	1	2	0	1	1	0	0	0
2266	1972-05-15	M	RN	Emilia-Romagna	OSPEDALE MONTECATONE R.I. S.P.A. (UNITA' SPINALE)	Emilia-Romagna	2014-09-30	Spinale	2015-01-19	Riabilitativa	Traumatica	C	T6	T6	T6	T6	0	0	0	0	0	0	0	0	0	0	0	1	0	0	0	0	0	0	0	0	0
2287	1964-09-29	M	PU	Marche	OSPEDALE MONTECATONE R.I. S.P.A. (UNITA' SPINALE)	Emilia-Romagna	2014-12-09	Spinale	2015-05-12	Domicilio	Traumatica	A	T4	T4	T4	T4	1	0	0	0	0	0	0	0	0	1	0	1	0	0	0	0	0	0	0	0	0
2288	1986-08-18	F	PC	Emilia-Romagna	OSPEDALE MONTECATONE R.I. S.P.A. (UNITA' SPINALE)	Emilia-Romagna	2014-10-03	Spinale	2014-12-19	Domicilio	Traumatica	B	T6	T6	T6	T6	0	0	0	0	0	0	0	0	0	0	0	1	0	0	0	0	0	0	0	0	0
2533	1973-06-28	M	PD	Veneto	OSPEDALE MONTECATONE R.I. S.P.A. (UNITA' SPINALE)	Emilia-Romagna	2014-10-24	Spinale	2015-02-13	Domicilio	Traumatica	D	C5	C5	C5	C5	1	0	0	0	0	0	0	0	0	1	0	1	0	0	0	0	0	0	0	0	0
2632	1938-02-12	M	BS	Lombardia	OSPEDALE MONTECATONE R.I. S.P.A. (UNITA' SPINALE)	Emilia-Romagna	2014-05-06	Domicilio	2014-09-08	Riabilitativa	Traumatica	B	C5	C5	C6	C6	1	0	0	0	1	0	0	0	0	0	1	0	0	0	0	0	0	0	0	1	0
2633	1972-06-04	M	TA	Puglia	OSPEDALE MONTECATONE R.I. S.P.A. (UNITA' SPINALE)	Emilia-Romagna	2014-04-14	Riabilitativa	2014-09-10	Domicilio	Traumatica	A	T4	T4	T4	T4	0	0	0	0	0	0	0	0	0	0	0	1	0	0	0	0	0	0	0	0	0
2636	1976-04-15	M	LE	Puglia	OSPEDALE MONTECATONE R.I. S.P.A. (UNITA' SPINALE)	Emilia-Romagna	2014-08-04	Domicilio	2014-09-15	Domicilio	Traumatica	A	T4	T4	T4	T4	0	1	0	0	0	0	0	0	0	0	0	0	0	1	0	0	0	0	0	0	0
2637	1978-10-26	M	BA	Puglia	OSPEDALE MONTECATONE R.I. S.P.A. (UNITA' SPINALE)	Emilia-Romagna	2014-07-08	Domicilio	2014-09-16	Domicilio	Traumatica	A	T10	T10	T10	T10	0	1	1	0	0	0	0	0	0	0	0	0	0	1	1	0	0	0	0	0	0
2638	1981-12-04	M	RN	Emilia-Romagna	OSPEDALE MONTECATONE R.I. S.P.A. (UNITA' SPINALE)	Emilia-Romagna	2014-09-11	Domicilio	2014-09-18	Domicilio	Traumatica	A	T6	T6	T6	T6	0	1	1	0	0	0	1	0	0	0	0	0	0	1	1	0	1	0	0	0	0
2641	1946-09-19	M	BO	Emilia-Romagna	OSPEDALE MONTECATONE R.I. S.P.A. (UNITA' SPINALE)	Emilia-Romagna	2014-08-20	Domicilio	2014-09-18	Domicilio	Traumatica	B	C6	C7	C5	C7	0	1	0	0	0	1	0	1	0	0	0	0	0	1	0	1	0	1	0	0	0
2642	1953-04-15	M	RO	Veneto	OSPEDALE MONTECATONE R.I. S.P.A. (UNITA' SPINALE)	Emilia-Romagna	2014-08-26	Domicilio	2014-09-19	Domicilio	Traumatica	A	T6	T6	T6	T6	1	1	0	0	0	1	0	1	0	1	1	0	0	1	0	1	0	1	0	0	0
2644	1965-07-26	M	BO	Emilia-Romagna	OSPEDALE MONTECATONE R.I. S.P.A. (UNITA' SPINALE)	Emilia-Romagna	2014-09-17	Domicilio	2014-09-22	Domicilio	Traumatica	B	C4	C4	C4	C4	0	1	0	0	0	0	0	0	0	0	0	0	0	1	0	0	0	0	0	0	0
2648	1969-09-01	F	PA	Sicilia	OSPEDALE MONTECATONE R.I. S.P.A. (UNITA' SPINALE)	Emilia-Romagna	2014-09-15	Domicilio	2014-09-26	Domicilio	Traumatica	ND	ND	ND	ND	ND	0	1	0	0	0	1	1	1	0	0	0	0	0	1	0	1	1	1	0	0	0
2649	1986-09-23	M	PD	Veneto	OSPEDALE MONTECATONE R.I. S.P.A. (UNITA' SPINALE)	Emilia-Romagna	2014-09-23	Domicilio	2014-10-03	Domicilio	Traumatica	C	T8	T8	T8	T8	0	0	0	0	0	0	1	0	0	0	0	0	0	0	0	0	2	0	0	0	0
2650	1973-02-23	M	MC	Marche	OSPEDALE MONTECATONE R.I. S.P.A. (UNITA' SPINALE)	Emilia-Romagna	2014-08-19	Domicilio	2014-10-02	Domicilio	Traumatica	A	T9	T9	T9	T9	0	1	0	0	0	1	1	0	0	0	0	0	0	1	0	1	1	0	0	0	0
2651	1959-06-16	M	BO	Emilia-Romagna	OSPEDALE MONTECATONE R.I. S.P.A. (UNITA' SPINALE)	Emilia-Romagna	2014-08-18	Domicilio	2014-10-02	Domicilio	Traumatica	A	T4	T4	T4	T4	0	0	0	0	0	0	0	1	0	1	0	0	0	0	0	0	0	1	0	0	0
2656	1939-03-24	M	PA	Sicilia	OSPEDALE MONTECATONE R.I. S.P.A. (UNITA' SPINALE)	Emilia-Romagna	2014-03-27	Riabilitativa	2014-10-09	Domicilio	Traumatica	A	T10	T10	T10	T10	0	1	1	0	0	0	0	0	0	0	0	0	0	1	2	0	0	0	0	0	0
2829	1986-03-22	M	AV	Campania	OSPEDALE MONTECATONE R.I. S.P.A. (UNITA' SPINALE)	Emilia-Romagna	2014-10-14	Domicilio	2014-10-22	Domicilio	Traumatica	B	C6	C6	C6	C6	0	1	0	0	0	0	1	0	0	0	0	0	0	1	0	0	1	0	0	0	0
2830	1961-04-19	M	ME	Sicilia	OSPEDALE MONTECATONE R.I. S.P.A. (UNITA' SPINALE)	Emilia-Romagna	2014-06-18	Domicilio	2014-10-21	Domicilio	Traumatica	A	C6	C6	C6	C6	0	1	1	0	0	0	1	0	0	0	0	0	0	1	1	0	1	0	0	0	0
2831	1972-04-21	M	RN	Emilia-Romagna	OSPEDALE MONTECATONE R.I. S.P.A. (UNITA' SPINALE)	Emilia-Romagna	2014-09-24	Domicilio	2014-10-22	Domicilio	Traumatica	A	T9	T9	T9	T9	0	1	1	0	0	0	1	0	0	0	0	0	0	1	2	0	1	0	0	0	0
2832	1946-03-05	M	BO	Emilia-Romagna	OSPEDALE MONTECATONE R.I. S.P.A. (UNITA' SPINALE)	Emilia-Romagna	2014-09-17	Domicilio	2014-10-20	Domicilio	Traumatica	A	T6	T6	T6	T6	0	1	1	0	0	0	1	0	0	0	0	0	0	1	2	0	2	0	0	0	0
3013	1978-03-14	M	AN	Marche	OSPEDALE MONTECATONE R.I. S.P.A. (UNITA' SPINALE)	Emilia-Romagna	2014-09-26	Domicilio	2014-10-18	Domicilio	Traumatica	A	C4	C4	C5	C5	0	1	0	0	0	0	1	1	0	1	0	0	0	1	0	0	1	1	0	0	0
3014	1961-12-18	M	RM	Lazio	OSPEDALE MONTECATONE R.I. S.P.A. (UNITA' SPINALE)	Emilia-Romagna	2014-08-26	Domicilio	2014-10-30	Domicilio	Traumatica	A	T9	T9	T9	T9	0	1	1	0	0	0	1	1	0	0	0	0	0	1	1	0	1	1	0	0	0
3015	1978-10-13	M	BO	Emilia-Romagna	OSPEDALE MONTECATONE R.I. S.P.A. (UNITA' SPINALE)	Emilia-Romagna	2014-09-05	Domicilio	2014-10-28	Domicilio	Traumatica	C	C5	C5	C6	C6	0	1	1	0	0	1	1	1	0	0	0	0	0	1	1	1	1	1	0	0	0
3016	1955-06-16	M	CE	Campania	OSPEDALE MONTECATONE R.I. S.P.A. (UNITA' SPINALE)	Emilia-Romagna	2014-10-01	Domicilio	2014-10-28	Domicilio	Traumatica	ND	ND	ND	ND	ND	0	1	1	0	0	1	1	1	0	0	0	0	0	1	1	1	1	1	0	0	0
3047	1970-11-22	M	SP	Liguria	OSPEDALE MONTECATONE R.I. S.P.A. (UNITA' SPINALE)	Emilia-Romagna	2014-09-25	Domicilio	2014-11-05	Domicilio	Traumatica	A	C7	C7	C7	C7	1	1	0	1	0	0	0	0	0	0	0	0	0	1	0	0	0	0	0	0	1
3048	1986-06-12	M	SS	Sardegna	OSPEDALE MONTECATONE R.I. S.P.A. (UNITA' SPINALE)	Emilia-Romagna	2014-10-06	Domicilio	2014-10-31	Domicilio	Traumatica	A	T11	T12	T11	T12	0	1	0	0	0	1	0	0	0	1	0	0	0	1	0	1	0	0	0	0	0
3049	1970-11-06	M	FE	Emilia-Romagna	OSPEDALE MONTECATONE R.I. S.P.A. (UNITA' SPINALE)	Emilia-Romagna	2014-09-05	Domicilio	2014-11-05	Domicilio	Traumatica	A	T5	T5	T5	T5	0	1	1	0	0	1	0	0	0	0	0	0	0	1	2	1	0	0	0	0	0
3050	1963-09-18	M	PO	Toscana	OSPEDALE MONTECATONE R.I. S.P.A. (UNITA' SPINALE)	Emilia-Romagna	2014-02-05	Acuti	2014-11-05	Domicilio	Traumatica	A	C4	C4	C5	C5	0	1	1	0	1	1	0	0	0	0	0	0	0	1	2	1	0	0	0	2	0
3051	1942-01-04	M	BA	Puglia	OSPEDALE MONTECATONE R.I. S.P.A. (UNITA' SPINALE)	Emilia-Romagna	2015-02-02	Domicilio	2015-02-13	Domicilio	Traumatica	D	C4	S4_S5	C5	C5	0	1	0	0	0	0	0	0	0	0	0	0	0	1	0	0	0	0	0	0	0
3072	1988-07-23	M	CH	Abruzzo	OSPEDALE MONTECATONE R.I. S.P.A. (UNITA' SPINALE)	Emilia-Romagna	2014-10-23	Domicilio	2014-11-13	Domicilio	Traumatica	A	T4	T4	T4	T4	0	0	0	0	0	0	1	0	0	0	0	0	0	0	0	0	1	0	0	0	0
3073	1967-01-11	M	RE	Emilia-Romagna	OSPEDALE MONTECATONE R.I. S.P.A. (UNITA' SPINALE)	Emilia-Romagna	2014-10-28	Domicilio	2014-11-11	Domicilio	Traumatica	A	T4	C6	T1	C6	1	0	1	0	0	0	0	0	0	1	0	0	0	0	1	0	0	0	0	0	0
3076	1974-01-18	M	SS	Sardegna	OSPEDALE MONTECATONE R.I. S.P.A. (UNITA' SPINALE)	Emilia-Romagna	2014-08-26	Domicilio	2014-11-14	Domicilio	Traumatica	A	T4	T4	T4	T4	0	1	1	0	0	0	0	1	0	1	0	0	0	1	1	0	0	1	0	0	0
3077	1945-11-16	M	GE	Liguria	OSPEDALE MONTECATONE R.I. S.P.A. (UNITA' SPINALE)	Emilia-Romagna	2014-09-23	Domicilio	2014-11-13	Domicilio	Traumatica	D	C5	C5	C7	C7	0	1	1	0	0	0	1	1	0	1	0	0	0	1	1	0	1	1	0	0	0
3120	1952-05-29	F	VT	Lazio	OSPEDALE MONTECATONE R.I. S.P.A. (UNITA' SPINALE)	Emilia-Romagna	2014-09-26	Domicilio	2014-11-19	Domicilio	Traumatica	A	T12	T12	T12	T12	0	0	1	0	0	0	0	0	0	0	0	0	0	0	2	0	0	0	0	0	0
3121	1970-03-20	M	FC	Emilia-Romagna	OSPEDALE MONTECATONE R.I. S.P.A. (UNITA' SPINALE)	Emilia-Romagna	2014-11-13	Domicilio	2014-11-19	Domicilio	Traumatica	A	T6	T6	T6	T6	0	0	1	0	0	0	1	0	0	0	0	0	0	0	2	0	2	0	0	0	0
3155	1952-04-25	M	TP	Sicilia	OSPEDALE MONTECATONE R.I. S.P.A. (UNITA' SPINALE)	Emilia-Romagna	2014-09-29	Domicilio	2014-11-27	Domicilio	Traumatica	A	T9	T9	T9	T9	0	0	1	0	0	0	0	0	0	0	1	0	0	0	1	0	0	0	0	0	0
3253	1991-10-07	F	NA	Campania	OSPEDALE MONTECATONE R.I. S.P.A. (UNITA' SPINALE)	Emilia-Romagna	2014-09-15	Domicilio	2014-11-28	Domicilio	Traumatica	B	C5	C5	C5	C5	0	1	0	0	0	0	1	0	0	0	0	0	0	2	0	0	1	0	0	0	0
3255	1967-09-30	M	RA	Emilia-Romagna	OSPEDALE MONTECATONE R.I. S.P.A. (UNITA' SPINALE)	Emilia-Romagna	2014-07-03	Domicilio	2014-11-25	Domicilio	Traumatica	A	C4	C4	C4	C4	0	0	1	0	0	0	0	0	0	0	0	0	0	0	2	0	0	0	0	0	0
3266	1971-03-14	M	RA	Emilia-Romagna	OSPEDALE MONTECATONE R.I. S.P.A. (UNITA' SPINALE)	Emilia-Romagna	2014-09-26	Domicilio	2014-12-19	Domicilio	Traumatica	A	C4	C4	C4	C4	0	0	1	0	0	0	0	0	0	0	0	0	0	0	2	0	0	0	0	0	0
3267	1955-11-27	F	PA	Sicilia	OSPEDALE MONTECATONE R.I. S.P.A. (UNITA' SPINALE)	Emilia-Romagna	2014-11-21	Domicilio	2014-12-04	Domicilio	Traumatica	B	T9	T9	T9	T9	0	0	0	0	0	0	1	0	0	0	0	0	0	0	0	0	2	0	0	0	0
3268	1950-06-20	M	ME	Sicilia	OSPEDALE MONTECATONE R.I. S.P.A. (UNITA' SPINALE)	Emilia-Romagna	2014-11-20	Domicilio	2014-12-17	Domicilio	Traumatica	A	T7	T7	T7	T7	0	1	0	0	0	0	0	0	0	0	0	0	0	1	0	0	0	0	0	0	0
3269	1973-05-25	M	TA	Puglia	OSPEDALE MONTECATONE R.I. S.P.A. (UNITA' SPINALE)	Emilia-Romagna	2014-11-28	Domicilio	2014-12-23	Domicilio	Traumatica	A	T5	T5	T5	T5	0	0	0	0	0	0	0	1	0	0	0	0	0	0	0	0	0	1	0	0	0
3270	1969-07-30	M	BL	Veneto	OSPEDALE MONTECATONE R.I. S.P.A. (UNITA' SPINALE)	Emilia-Romagna	2014-11-21	Domicilio	2014-12-03	Domicilio	Traumatica	C	C7	C7	C7	C7	0	0	0	0	0	0	1	0	0	0	0	0	0	0	0	0	2	0	0	0	0
3272	1972-05-04	M	BO	Emilia-Romagna	OSPEDALE MONTECATONE R.I. S.P.A. (UNITA' SPINALE)	Emilia-Romagna	2014-12-02	Domicilio	2014-12-15	Domicilio	Traumatica	A	T8	T8	T8	T8	0	0	0	0	0	0	0	1	0	0	0	0	0	0	0	0	0	1	0	0	0
3273	1969-08-19	M	BN	Campania	OSPEDALE MONTECATONE R.I. S.P.A. (UNITA' SPINALE)	Emilia-Romagna	2014-10-29	Domicilio	2014-12-03	Domicilio	Traumatica	A	C6	C6	C6	C6	0	0	1	0	0	0	0	0	0	0	0	0	0	0	1	0	0	0	0	0	0
3274	1965-12-19	F	BO	Emilia-Romagna	OSPEDALE MONTECATONE R.I. S.P.A. (UNITA' SPINALE)	Emilia-Romagna	2014-10-14	Domicilio	2014-12-03	Domicilio	Traumatica	A	L1	L1	L1	L1	0	0	1	0	0	0	0	0	0	0	0	0	0	0	2	0	0	0	0	0	0
3285	1962-10-02	M	VS	Sardegna	OSPEDALE MONTECATONE R.I. S.P.A. (UNITA' SPINALE)	Emilia-Romagna	2014-11-14	Domicilio	2014-12-23	Domicilio	Traumatica	B	L3	L3	L3	L3	0	0	0	0	0	0	0	0	0	1	0	0	0	0	0	0	0	0	0	0	0
3286	1953-10-12	M	SA	Campania	OSPEDALE MONTECATONE R.I. S.P.A. (UNITA' SPINALE)	Emilia-Romagna	2014-09-02	Domicilio	2014-12-04	Domicilio	Traumatica	C	C4	C4	C4	C4	0	1	0	0	0	1	0	1	0	0	0	0	0	1	0	1	0	1	0	0	0
3289	1987-10-17	M	PE	Abruzzo	OSPEDALE MONTECATONE R.I. S.P.A. (UNITA' SPINALE)	Emilia-Romagna	2014-12-23	Domicilio	2014-12-30	Domicilio	Traumatica	A	T12	T12	T12	T12	0	1	0	0	0	0	0	0	0	0	0	0	0	1	0	0	0	0	0	0	0
3301	1960-03-01	F	BO	Emilia-Romagna	OSPEDALE MONTECATONE R.I. S.P.A. (UNITA' SPINALE)	Emilia-Romagna	2014-11-24	Domicilio	2015-01-14	Domicilio	Traumatica	A	L1	L1	L1	L1	0	1	1	0	0	0	0	0	0	0	0	0	0	1	2	0	0	0	0	0	0
3354	1936-01-05	M	BO	Emilia-Romagna	OSPEDALE MONTECATONE R.I. S.P.A. (UNITA' SPINALE)	Emilia-Romagna	2014-12-09	Domicilio	2015-01-23	Domicilio	Traumatica	B	C6	C6	C6	C6	0	1	0	0	0	0	0	0	0	0	0	0	0	1	0	0	0	0	0	0	0
3357	1962-12-17	M	NA	Campania	OSPEDALE MONTECATONE R.I. S.P.A. (UNITA' SPINALE)	Emilia-Romagna	2015-01-08	Domicilio	2015-01-26	Domicilio	Traumatica	B	C6	T12	C6	C7	0	1	0	0	0	0	1	0	0	1	0	0	0	1	0	0	1	0	0	0	0
3359	1984-10-29	M	TA	Puglia	OSPEDALE MONTECATONE R.I. S.P.A. (UNITA' SPINALE)	Emilia-Romagna	2014-04-11	Domicilio	2015-01-29	Domicilio	Traumatica	A	T4	T4	T4	T4	0	0	1	0	0	0	0	0	0	0	0	0	0	0	2	0	0	0	0	0	0
3360	1956-06-01	F	MO	Emilia-Romagna	OSPEDALE MONTECATONE R.I. S.P.A. (UNITA' SPINALE)	Emilia-Romagna	2014-12-18	Domicilio	2015-01-29	Domicilio	Traumatica	A	T12	T12	T12	T12	0	0	1	0	0	0	0	0	0	0	0	0	0	0	1	0	0	0	0	0	0
3361	1962-08-18	M	LT	Lazio	OSPEDALE MONTECATONE R.I. S.P.A. (UNITA' SPINALE)	Emilia-Romagna	2014-12-18	Domicilio	2015-01-29	Domicilio	Traumatica	A	L3	L3	L3	L3	0	1	0	0	0	1	0	0	0	0	0	0	0	1	0	1	0	0	0	0	0
3370	1944-05-16	M	CZ	Calabria	OSPEDALE MONTECATONE R.I. S.P.A. (UNITA' SPINALE)	Emilia-Romagna	2014-08-25	Riabilitativa	2015-02-04	Domicilio	Traumatica	A	T6	T6	T6	T6	0	0	0	0	0	0	0	0	0	0	0	1	0	0	0	0	0	0	0	0	0
3386	1969-09-29	M	RN	Emilia-Romagna	OSPEDALE MONTECATONE R.I. S.P.A. (UNITA' SPINALE)	Emilia-Romagna	2015-01-29	Domicilio	2015-02-11	Domicilio	Traumatica	A	T6	T6	T6	T6	0	0	1	0	0	0	1	1	0	0	0	0	0	0	1	0	2	1	0	0	0
3389	1974-03-14	F	LT	Lazio	OSPEDALE MONTECATONE R.I. S.P.A. (UNITA' SPINALE)	Emilia-Romagna	2014-12-19	Domicilio	2015-02-18	Domicilio	Traumatica	D	T7	T7	T7	T7	1	1	0	0	0	0	0	1	0	1	0	0	0	1	0	0	0	1	0	0	0
3397	1937-06-19	M	AR	Toscana	OSPEDALE MONTECATONE R.I. S.P.A. (UNITA' SPINALE)	Emilia-Romagna	2015-01-13	Domicilio	2015-02-26	Domicilio	Traumatica	A	T6	T6	T6	T6	0	0	1	0	0	0	0	0	0	0	0	0	0	0	1	0	0	0	0	0	0
3452	1948-07-23	M	FG	Puglia	OSPEDALE MONTECATONE R.I. S.P.A. (UNITA' SPINALE)	Emilia-Romagna	2015-02-24	Domicilio	2015-03-20	Domicilio	Traumatica	B	L1	L1	L1	L1	0	0	0	0	0	1	0	0	0	1	0	0	0	0	0	1	0	0	0	0	0
3454	2004-10-07	M	LE	Puglia	OSPEDALE MONTECATONE R.I. S.P.A. (UNITA' SPINALE)	Emilia-Romagna	2014-11-13	Domicilio	2015-03-03	Domicilio	Traumatica	A	C5	C5	C6	C5	0	1	0	0	0	0	1	0	0	0	0	1	0	1	0	0	1	0	0	0	0
3480	1944-06-29	M	VR	Veneto	OSPEDALE MONTECATONE R.I. S.P.A. (UNITA' SPINALE)	Emilia-Romagna	2014-12-17	Riabilitativa	2015-04-13	Domicilio	Traumatica	A	C4	C4	C5	C5	0	0	0	1	1	0	0	0	0	0	0	0	0	0	0	0	0	0	0	1	1
3556	1975-05-20	M	RA	Emilia-Romagna	OSPEDALE MONTECATONE R.I. S.P.A. (UNITA' SPINALE)	Emilia-Romagna	2015-04-08	Domicilio	2015-04-23	Domicilio	Traumatica	A	T5	T5	T5	T5	0	0	0	0	0	0	1	0	0	0	0	0	0	0	0	0	2	0	0	0	0
3569	1948-03-13	M	TR	Umbria	OSPEDALE MONTECATONE R.I. S.P.A. (UNITA' SPINALE)	Emilia-Romagna	2015-04-03	Acuti	2015-05-29	Domicilio	Traumatica	A	C6	C6	C6	C6	0	0	0	0	0	0	0	1	0	0	0	0	0	0	0	0	0	1	0	0	0
3570	1942-02-14	M	VE	Veneto	OSPEDALE MONTECATONE R.I. S.P.A. (UNITA' SPINALE)	Emilia-Romagna	2015-03-23	Domicilio	2015-05-13	Domicilio	Traumatica	B	C3	C3	C3	C3	0	0	0	0	0	0	1	1	0	0	0	0	0	0	0	0	2	1	0	0	0
3603	1979-04-13	M	LE	Puglia	OSPEDALE MONTECATONE R.I. S.P.A. (UNITA' SPINALE)	Emilia-Romagna	2015-05-21	Domicilio	2015-07-08	Domicilio	Traumatica	A	C4	C4	C4	C4	0	1	0	0	0	1	0	1	0	0	0	0	0	1	0	1	0	1	0	0	0
3604	1996-05-24	M	PR	Emilia-Romagna	OSPEDALE MONTECATONE R.I. S.P.A. (UNITA' SPINALE)	Emilia-Romagna	2015-06-26	Acuti	2015-07-22	Domicilio	Traumatica	D	L4	L4	L4	L4	0	0	0	0	0	1	0	0	0	1	0	0	0	0	0	1	0	0	0	0	0
3605	1985-08-31	F	FR	Lazio	OSPEDALE MONTECATONE R.I. S.P.A. (UNITA' SPINALE)	Emilia-Romagna	2015-07-01	Domicilio	2015-07-31	Domicilio	Traumatica	A	T4	T4	T4	T4	0	1	0	0	0	1	0	1	0	0	0	0	0	1	0	1	0	1	0	0	0
3612	1988-10-15	M	PE	Abruzzo	OSPEDALE MONTECATONE R.I. S.P.A. (UNITA' SPINALE)	Emilia-Romagna	2015-07-27	Domicilio	2015-08-07	Domicilio	Traumatica	A	C6	C6	C6	C6	0	0	1	0	0	0	0	1	0	0	0	0	0	0	1	0	0	1	0	0	0
3614	1969-11-20	M	FE	Emilia-Romagna	OSPEDALE MONTECATONE R.I. S.P.A. (UNITA' SPINALE)	Emilia-Romagna	2015-02-26	Domicilio	2015-05-13	Domicilio	Traumatica	A	T5	T5	T5	T5	0	0	1	0	0	0	0	0	0	0	0	0	0	0	2	0	0	0	0	0	0
3615	1958-01-13	M	AQ	Abruzzo	OSPEDALE MONTECATONE R.I. S.P.A. (UNITA' SPINALE)	Emilia-Romagna	2015-03-11	Domicilio	2015-03-23	Domicilio	Traumatica	A	T12	T12	T12	T12	0	0	0	0	0	0	0	1	0	0	0	0	0	0	0	0	0	1	0	0	0
3616	1991-12-17	M	BT	Puglia	OSPEDALE MONTECATONE R.I. S.P.A. (UNITA' SPINALE)	Emilia-Romagna	2015-05-18	Domicilio	2015-06-25	Domicilio	Traumatica	A	C4	C4	C4	C4	0	0	0	0	0	0	0	1	0	0	0	0	0	0	0	0	0	1	0	0	0
3617	1966-08-21	F	MT	Basilicata	OSPEDALE MONTECATONE R.I. S.P.A. (UNITA' SPINALE)	Emilia-Romagna	2015-02-20	Domicilio	2015-04-08	Domicilio	Traumatica	A	T7	T7	T7	T7	0	0	1	0	0	0	0	0	0	0	0	0	0	0	1	0	0	0	0	0	0
3618	1974-08-11	M	BG	Lombardia	OSPEDALE MONTECATONE R.I. S.P.A. (UNITA' SPINALE)	Emilia-Romagna	2015-04-09	Domicilio	2015-05-21	Domicilio	Traumatica	B	C4	C4	C7	C6	0	0	0	0	0	0	0	1	0	0	0	0	0	0	0	0	0	1	0	0	0
3620	1989-05-16	M	RM	Lazio	OSPEDALE MONTECATONE R.I. S.P.A. (UNITA' SPINALE)	Emilia-Romagna	2015-04-03	Domicilio	2015-07-17	Domicilio	Traumatica	B	C6	C6	C6	C6	0	1	0	0	0	1	0	1	0	0	0	0	0	1	0	1	0	1	0	0	0
3625	1986-04-06	M	RM	Lazio	OSPEDALE MONTECATONE R.I. S.P.A. (UNITA' SPINALE)	Emilia-Romagna	2015-02-12	Domicilio	2015-04-01	Domicilio	Traumatica	B	C7	C7	C7	C7	0	0	0	0	0	0	0	0	0	1	0	0	0	0	0	0	0	0	0	0	0
3626	1971-06-27	M	BO	Emilia-Romagna	OSPEDALE MONTECATONE R.I. S.P.A. (UNITA' SPINALE)	Emilia-Romagna	2015-03-25	Domicilio	2015-04-08	Domicilio	Traumatica	A	T12	T12	T12	T12	0	1	0	0	0	0	0	1	0	0	0	0	0	1	0	0	0	1	0	0	0
3627	1963-01-05	M	TE	Abruzzo	OSPEDALE MONTECATONE R.I. S.P.A. (UNITA' SPINALE)	Emilia-Romagna	2015-04-20	Domicilio	2015-05-12	Domicilio	Traumatica	A	L1	L1	L2	L2	0	1	0	0	0	1	0	0	0	0	0	0	0	1	0	1	0	0	0	0	0
3628	1991-04-26	M	PZ	Basilicata	OSPEDALE MONTECATONE R.I. S.P.A. (UNITA' SPINALE)	Emilia-Romagna	2015-04-09	Domicilio	2015-05-29	Domicilio	Traumatica	A	T6	T6	T6	T6	0	1	0	0	0	0	0	1	0	0	0	0	0	1	0	0	0	1	0	0	0
3629	1955-05-16	M	MS	Toscana	OSPEDALE MONTECATONE R.I. S.P.A. (UNITA' SPINALE)	Emilia-Romagna	2015-02-17	Domicilio	2015-03-25	Domicilio	Traumatica	A	C5	C5	C5	C5	0	0	1	0	0	0	0	0	0	0	0	0	0	0	1	0	0	0	0	0	0
3630	1976-04-01	M	NA	Campania	OSPEDALE MONTECATONE R.I. S.P.A. (UNITA' SPINALE)	Emilia-Romagna	2015-01-27	Domicilio	2015-05-20	Domicilio	Traumatica	A	T6	T6	T6	T6	0	0	1	0	0	0	0	0	0	0	0	0	0	0	2	0	0	0	0	0	0
3631	1969-01-05	M	VV	Calabria	OSPEDALE MONTECATONE R.I. S.P.A. (UNITA' SPINALE)	Emilia-Romagna	2014-11-27	Assistenziale	2015-06-10	Domicilio	Traumatica	A	T6	T6	T6	T6	0	0	1	1	0	0	0	0	0	0	0	0	0	0	2	0	0	0	0	0	1
3633	1964-10-07	M	BO	Emilia-Romagna	OSPEDALE MONTECATONE R.I. S.P.A. (UNITA' SPINALE)	Emilia-Romagna	2015-05-05	Acuti	2015-07-22	Domicilio	Traumatica	A	T7	T7	T7	T7	0	0	0	1	0	0	1	0	0	1	0	0	0	0	0	0	1	0	0	0	1
3634	1968-09-09	M	PE	Abruzzo	OSPEDALE MONTECATONE R.I. S.P.A. (UNITA' SPINALE)	Emilia-Romagna	2015-03-26	Domicilio	2015-04-16	Domicilio	Traumatica	B	C6	C6	C6	C6	0	0	0	1	0	0	0	0	0	1	0	0	0	0	0	0	0	0	0	0	1
3635	1981-04-04	M	BO	Emilia-Romagna	OSPEDALE MONTECATONE R.I. S.P.A. (UNITA' SPINALE)	Emilia-Romagna	2015-02-27	Domicilio	2015-03-06	Domicilio	Traumatica	B	C8	C8	C8	C8	0	0	0	0	0	0	1	0	0	0	0	0	0	0	0	0	1	0	0	0	0
3636	1990-06-15	M	MO	Emilia-Romagna	OSPEDALE MONTECATONE R.I. S.P.A. (UNITA' SPINALE)	Emilia-Romagna	2015-04-08	Domicilio	2015-05-29	Domicilio	Traumatica	B	T7	T7	T7	T7	0	0	0	0	0	0	1	0	0	1	0	0	0	0	0	0	1	0	0	0	0
3638	1959-02-10	F	AN	Marche	OSPEDALE MONTECATONE R.I. S.P.A. (UNITA' SPINALE)	Emilia-Romagna	2015-05-19	Domicilio	2015-05-26	Domicilio	Traumatica	A	C6	C6	C6	C6	0	1	0	0	0	0	0	0	0	0	0	0	0	1	0	0	0	0	0	0	0
3639	1949-12-16	M	MS	Toscana	OSPEDALE MONTECATONE R.I. S.P.A. (UNITA' SPINALE)	Emilia-Romagna	2014-11-03	Domicilio	2015-04-13	Domicilio	Traumatica	A	T12	T12	T12	T12	0	0	1	0	0	0	0	0	0	0	0	0	0	0	2	0	0	0	0	0	0
3640	1979-10-06	M	LE	Puglia	OSPEDALE MONTECATONE R.I. S.P.A. (UNITA' SPINALE)	Emilia-Romagna	2015-06-01	Domicilio	2015-07-16	Domicilio	Traumatica	A	C6	C6	C6	C6	0	0	0	0	0	0	1	0	0	1	0	0	0	0	0	0	1	0	0	0	0
3641	1994-02-07	M	BA	Puglia	OSPEDALE MONTECATONE R.I. S.P.A. (UNITA' SPINALE)	Emilia-Romagna	2015-04-14	Domicilio	2015-06-18	Domicilio	Traumatica	A	C6	C6	C6	C6	1	1	0	0	0	0	0	1	0	0	0	0	0	1	0	0	0	1	0	0	0
3643	1965-03-26	M	RM	Lazio	OSPEDALE MONTECATONE R.I. S.P.A. (UNITA' SPINALE)	Emilia-Romagna	2014-12-03	Domicilio	2015-01-27	Domicilio	Traumatica	A	T10	T10	T10	T9	0	0	1	0	0	0	0	0	0	0	0	0	0	0	2	0	0	0	0	0	0
3644	1959-06-30	M	FC	Emilia-Romagna	OSPEDALE MONTECATONE R.I. S.P.A. (UNITA' SPINALE)	Emilia-Romagna	2015-05-27	Domicilio	2015-06-04	Domicilio	Traumatica	D	C4	C4	C4	C4	0	0	0	0	0	1	1	1	0	0	0	0	0	0	0	1	1	1	0	0	0
3645	1951-12-28	F	CI	Sardegna	OSPEDALE MONTECATONE R.I. S.P.A. (UNITA' SPINALE)	Emilia-Romagna	2015-04-03	Domicilio	2015-04-27	Domicilio	Traumatica	A	T6	T6	T6	T6	0	0	1	0	0	0	0	0	0	0	0	0	0	0	1	0	0	0	0	0	0
3646	1975-06-05	M	FR	Lazio	OSPEDALE MONTECATONE R.I. S.P.A. (UNITA' SPINALE)	Emilia-Romagna	2015-03-23	Domicilio	2015-06-24	Domicilio	Traumatica	A	T8	T8	T8	T8	0	0	1	0	0	0	0	0	0	1	0	0	0	0	2	0	0	0	0	0	0
3647	1955-07-04	M	MO	Emilia-Romagna	OSPEDALE MONTECATONE R.I. S.P.A. (UNITA' SPINALE)	Emilia-Romagna	2015-06-24	Domicilio	2015-07-14	Domicilio	Traumatica	C	C7	C7	C7	C7	0	0	0	1	0	0	0	0	0	0	0	0	0	0	0	0	0	0	0	0	1
3648	1958-10-09	M	BA	Puglia	OSPEDALE MONTECATONE R.I. S.P.A. (UNITA' SPINALE)	Emilia-Romagna	2014-11-21	Domicilio	2014-12-23	Domicilio	Traumatica	A	T8	T8	T8	T8	0	1	0	0	0	0	1	1	0	0	0	0	0	1	0	0	1	1	0	0	0
3650	1978-05-23	M	NA	Campania	OSPEDALE MONTECATONE R.I. S.P.A. (UNITA' SPINALE)	Emilia-Romagna	2015-06-25	Domicilio	2015-08-18	Domicilio	Traumatica	A	C6	C6	C6	C6	0	0	1	0	0	0	0	0	0	0	0	0	0	0	2	0	0	0	0	0	0
3651	1981-04-16	F	NA	Campania	OSPEDALE MONTECATONE R.I. S.P.A. (UNITA' SPINALE)	Emilia-Romagna	2015-07-15	Domicilio	2015-08-06	Domicilio	Traumatica	A	T4	T4	T4	T4	0	1	0	0	0	1	0	0	0	0	0	0	0	1	0	1	0	0	0	0	0
3655	1965-04-01	M	BO	Emilia-Romagna	OSPEDALE MONTECATONE R.I. S.P.A. (UNITA' SPINALE)	Emilia-Romagna	2015-04-30	Domicilio	2015-05-26	Domicilio	Traumatica	A	T5	T5	T5	T5	1	0	1	0	0	0	0	0	0	0	0	0	0	0	2	0	0	0	0	0	0
3656	1971-01-14	M	MN	Lombardia	OSPEDALE MONTECATONE R.I. S.P.A. (UNITA' SPINALE)	Emilia-Romagna	2015-07-10	Domicilio	2015-08-20	Domicilio	Traumatica	A	T4	T4	T4	T4	1	0	1	0	0	0	0	0	0	0	0	0	0	0	2	0	0	0	0	0	0
3657	1968-09-16	M	CE	Campania	OSPEDALE MONTECATONE R.I. S.P.A. (UNITA' SPINALE)	Emilia-Romagna	2015-04-20	Domicilio	2015-06-11	Domicilio	Traumatica	A	C6	C6	C6	C6	0	0	1	0	0	0	1	0	0	1	0	0	0	0	1	0	1	0	0	0	0
3658	1972-03-20	M	BA	Puglia	OSPEDALE MONTECATONE R.I. S.P.A. (UNITA' SPINALE)	Emilia-Romagna	2015-01-30	Acuti	2015-04-02	Domicilio	Traumatica	A	T4	T4	T4	T4	1	0	0	0	0	0	0	0	0	1	0	1	0	0	0	0	0	0	0	0	0
3659	1969-10-13	M	MO	Emilia-Romagna	OSPEDALE MONTECATONE R.I. S.P.A. (UNITA' SPINALE)	Emilia-Romagna	2015-03-20	Riabilitativa	2015-05-18	Domicilio	Traumatica	A	S1	L3	S1	S1	1	0	0	0	0	0	0	1	0	1	0	0	0	0	0	0	0	1	0	0	0
3660	1967-02-03	M	BA	Puglia	OSPEDALE MONTECATONE R.I. S.P.A. (UNITA' SPINALE)	Emilia-Romagna	2014-10-10	Spinale	2015-08-06	Domicilio	Traumatica	B	C6	C6	C6	C6	1	0	0	0	0	0	0	0	0	1	0	1	0	0	0	0	0	0	0	0	0
3665	1950-05-24	M	BR	Puglia	OSPEDALE MONTECATONE R.I. S.P.A. (UNITA' SPINALE)	Emilia-Romagna	2015-03-27	Domicilio	2015-08-26	Domicilio	Traumatica	D	C5	C5	C5	C5	1	0	0	0	0	0	0	0	0	1	0	1	0	0	0	0	0	0	0	0	0
3674	1986-10-13	M	CS	Calabria	OSPEDALE MONTECATONE R.I. S.P.A. (UNITA' SPINALE)	Emilia-Romagna	2014-12-18	Domicilio	2015-02-12	Domicilio	Traumatica	A	T10	T10	T10	T10	1	1	0	0	0	0	0	0	0	1	0	0	0	1	0	0	0	0	0	0	0
3675	1979-08-10	M	BA	Puglia	OSPEDALE MONTECATONE R.I. S.P.A. (UNITA' SPINALE)	Emilia-Romagna	2015-01-30	Domicilio	2015-06-26	Domicilio	Traumatica	A	T4	C4	T4	C4	1	0	0	0	0	0	0	0	0	1	0	1	0	0	0	0	0	0	0	0	0
3685	1968-09-16	M	CE	Campania	OSPEDALE MONTECATONE R.I. S.P.A. (UNITA' SPINALE)	Emilia-Romagna	2015-04-20	Domicilio	2015-09-22	Domicilio	Traumatica	A	C6	C6	C7	C6	0	1	1	0	0	0	1	1	0	1	0	0	0	2	1	0	2	1	0	0	0
3700	1953-04-15	M	RO	Veneto	OSPEDALE MONTECATONE R.I. S.P.A. (UNITA' SPINALE)	Emilia-Romagna	2015-09-22	Domicilio	2015-10-09	Domicilio	Traumatica	A	T6	T6	T6	T6	0	1	0	0	0	0	0	0	0	0	0	0	0	1	0	0	0	0	0	0	0
3704	1956-12-02	M	RO	Veneto	OSPEDALE MONTECATONE R.I. S.P.A. (UNITA' SPINALE)	Emilia-Romagna	2015-05-18	Acuti	2015-10-22	Domicilio	Traumatica	A	T3	T3	T3	T3	0	0	1	0	0	0	0	0	0	0	0	1	0	0	1	0	0	0	0	0	0
3711	1977-08-20	M	MO	Emilia-Romagna	OSPEDALE MONTECATONE R.I. S.P.A. (UNITA' SPINALE)	Emilia-Romagna	2015-08-07	Riabilitativa	2015-11-04	Domicilio	Traumatica	A	T6	T6	T6	T6	1	1	0	0	0	1	0	0	1	0	0	1	0	1	0	1	0	0	1	0	0
3712	1963-01-05	M	TE	Abruzzo	OSPEDALE MONTECATONE R.I. S.P.A. (UNITA' SPINALE)	Emilia-Romagna	2015-10-12	Domicilio	2015-11-05	Domicilio	Traumatica	B	T12	T12	T12	T12	0	1	0	0	0	1	0	0	0	0	0	0	0	1	0	1	0	0	0	0	0
440	1962-05-05	M	VA	Lombardia	OSPEDALE MORELLI - SONDALO (UNITA' SPINALE)	Lombardia	2013-12-04	Domicilio	2014-02-06	Domicilio	Traumatica	A	T3	T3	T3	T3	1	1	0	0	0	1	0	0	0	1	0	0	0	1	0	1	0	0	0	0	0
441	1964-08-10	M	VA	Lombardia	OSPEDALE MORELLI - SONDALO (UNITA' SPINALE)	Lombardia	2014-01-14	Domicilio	2014-01-31	Domicilio	Traumatica	B	ND	ND	ND	ND	1	1	0	0	0	1	1	0	0	1	0	0	0	1	0	1	1	0	0	0	0
443	1994-11-28	F	MI	Lombardia	OSPEDALE MORELLI - SONDALO (UNITA' SPINALE)	Lombardia	2014-01-27	Domicilio	2014-02-26	Domicilio	Traumatica	A	T7	T7	T7	T7	1	0	0	0	0	0	0	0	0	1	0	0	0	0	0	0	0	0	0	0	0
444	1969-04-24	M	XE	Estero	OSPEDALE MORELLI - SONDALO (UNITA' SPINALE)	Lombardia	2014-02-03	Domicilio	2014-02-14	Domicilio	Traumatica	A	T6	T6	T6	T6	1	0	1	0	0	0	0	0	0	1	0	0	0	0	1	0	0	0	0	0	0
445	1969-10-31	M	SO	Lombardia	OSPEDALE MORELLI - SONDALO (UNITA' SPINALE)	Lombardia	2014-01-23	Domicilio	2014-01-31	Domicilio	Traumatica	A	T12	T12	T12	T12	1	0	0	0	0	0	0	0	0	1	0	0	0	0	0	0	0	0	0	0	0
448	1966-03-30	M	TO	Piemonte	OSPEDALE MORELLI - SONDALO (UNITA' SPINALE)	Lombardia	2013-10-21	Acuti	2013-12-22	Domicilio	Traumatica	A	T9	T9	T9	T9	1	0	1	1	0	0	1	0	0	1	0	0	0	0	2	0	1	0	0	0	1
449	1952-01-04	M	SO	Lombardia	OSPEDALE MORELLI - SONDALO (UNITA' SPINALE)	Lombardia	2013-10-24	Acuti	2013-11-29	Domicilio	Traumatica	A	T4	T4	T4	T4	1	1	1	1	0	1	0	0	0	1	0	0	0	1	1	1	0	0	0	0	2
450	1965-11-05	M	VA	Lombardia	OSPEDALE MORELLI - SONDALO (UNITA' SPINALE)	Lombardia	2013-12-12	Domicilio	2013-12-21	Domicilio	Traumatica	D	T12	T12	T12	T12	1	0	1	1	0	1	1	0	0	1	0	0	0	0	2	1	1	0	0	0	1
451	1976-03-15	F	CN	Piemonte	OSPEDALE MORELLI - SONDALO (UNITA' SPINALE)	Lombardia	2013-10-22	Domicilio	2013-12-22	Domicilio	Traumatica	A	T8	T8	T8	T8	1	0	1	1	0	1	1	0	1	1	0	0	0	0	2	1	1	0	2	0	1
452	1971-03-22	F	MI	Lombardia	OSPEDALE MORELLI - SONDALO (UNITA' SPINALE)	Lombardia	2013-12-02	Acuti	2013-12-06	Domicilio	Traumatica	A	C6	C6	C6	C6	1	1	1	1	0	1	0	0	0	1	0	0	0	1	1	1	0	0	0	0	2
471	1970-11-28	M	FC	Emilia-Romagna	OSPEDALE MORELLI - SONDALO (UNITA' SPINALE)	Lombardia	2014-03-03	Domicilio	2014-03-23	Domicilio	Traumatica	A	T3	T3	T3	T3	1	1	0	0	1	1	1	1	0	1	0	0	0	1	0	1	1	1	0	1	0
472	1958-11-24	M	LC	Lombardia	OSPEDALE MORELLI - SONDALO (UNITA' SPINALE)	Lombardia	2014-01-10	Domicilio	2014-03-01	Domicilio	Traumatica	A	C7	C7	C7	C7	1	1	0	0	1	1	1	1	0	1	0	0	0	1	0	1	1	1	0	1	0
473	1960-02-22	F	SA	Campania	OSPEDALE MORELLI - SONDALO (UNITA' SPINALE)	Lombardia	2014-02-11	Domicilio	2014-02-28	Domicilio	Traumatica	A	T4	T4	T4	T4	1	1	0	0	1	1	1	1	0	1	0	0	0	1	0	1	1	1	0	1	0
475	1953-06-01	F	FC	Emilia-Romagna	OSPEDALE MORELLI - SONDALO (UNITA' SPINALE)	Lombardia	2014-03-10	Domicilio	2014-03-24	Domicilio	Traumatica	B	L3	L3	L3	L3	0	1	0	0	1	1	1	1	0	0	0	0	0	1	0	1	1	1	0	1	0
476	1968-04-23	M	LC	Lombardia	OSPEDALE MORELLI - SONDALO (UNITA' SPINALE)	Lombardia	2014-03-03	Domicilio	2014-03-14	Domicilio	Traumatica	B	C6	C6	C6	C6	1	1	0	0	1	1	1	1	0	1	0	0	0	1	0	1	1	1	0	1	0
477	1946-01-30	M	BS	Lombardia	OSPEDALE MORELLI - SONDALO (UNITA' SPINALE)	Lombardia	2014-02-10	Domicilio	2014-03-21	Domicilio	Traumatica	C	NV	NV	C5	C6	1	1	0	0	1	1	1	1	0	1	0	0	0	1	0	1	1	1	0	1	0
479	1954-02-20	M	MT	Basilicata	OSPEDALE MORELLI - SONDALO (UNITA' SPINALE)	Lombardia	2014-01-14	Domicilio	2014-02-28	Domicilio	Traumatica	D	C4	C4	C7	C7	1	1	0	1	1	1	1	1	0	1	0	0	0	1	0	2	1	1	0	1	1
482	1969-11-19	M	TO	Piemonte	OSPEDALE MORELLI - SONDALO (UNITA' SPINALE)	Lombardia	2014-01-02	Domicilio	2014-03-21	Domicilio	Traumatica	B	C6	C6	C8	C8	1	1	1	1	1	1	1	1	0	1	0	0	0	1	2	1	2	1	0	1	1
484	1980-09-05	M	RM	Lazio	OSPEDALE MORELLI - SONDALO (UNITA' SPINALE)	Lombardia	2013-10-31	Domicilio	2013-12-22	Acuti	Traumatica	A	T3	T3	T3	T3	1	0	0	0	0	1	1	0	0	1	0	0	0	0	0	1	1	0	0	0	0
487	1976-01-08	M	TO	Piemonte	OSPEDALE MORELLI - SONDALO (UNITA' SPINALE)	Lombardia	2014-01-28	Domicilio	2014-03-28	Domicilio	Traumatica	A	T4	T4	T4	T4	1	0	0	0	0	1	1	1	0	1	0	0	0	0	0	1	1	1	0	0	0
488	1981-01-19	M	MI	Lombardia	OSPEDALE MORELLI - SONDALO (UNITA' SPINALE)	Lombardia	2013-12-03	Domicilio	2013-12-09	Domicilio	Traumatica	B	T4	T4	T4	T4	1	1	0	0	0	1	1	1	0	1	0	0	0	1	0	1	1	1	0	0	0
490	1980-03-19	M	ME	Sicilia	OSPEDALE MORELLI - SONDALO (UNITA' SPINALE)	Lombardia	2013-10-27	Domicilio	2013-11-22	Domicilio	Traumatica	A	T5	T5	T5	T5	1	1	0	0	0	1	1	1	0	1	0	0	0	1	0	1	1	1	0	0	0
494	1952-12-06	M	BS	Lombardia	OSPEDALE MORELLI - SONDALO (UNITA' SPINALE)	Lombardia	2013-10-08	Domicilio	2013-10-31	Domicilio	Traumatica	B	T12	T12	T12	T12	1	1	1	0	0	1	1	1	0	1	0	0	0	1	1	1	1	1	0	0	0
659	1947-03-23	F	VA	Lombardia	OSPEDALE MORELLI - SONDALO (UNITA' SPINALE)	Lombardia	2013-09-02	Domicilio	2013-11-18	Domicilio	Traumatica	B	C7	C8	C7	C8	1	1	0	0	0	1	0	1	0	1	0	0	0	2	0	1	0	2	0	0	0
660	1972-07-23	F	SO	Lombardia	OSPEDALE MORELLI - SONDALO (UNITA' SPINALE)	Lombardia	2013-09-26	Acuti	2013-10-11	Domicilio	Traumatica	B	C4	C4	C4	C4	1	0	1	0	1	0	0	0	0	1	0	0	0	0	1	0	0	0	0	1	0
661	1991-04-05	M	SO	Lombardia	OSPEDALE MORELLI - SONDALO (UNITA' SPINALE)	Lombardia	2013-08-06	Acuti	2013-10-09	Domicilio	Traumatica	A	C6	C6	C6	C6	1	1	1	0	1	0	1	0	0	1	1	0	0	1	1	0	1	0	0	1	0
824	1946-08-18	M	TO	Piemonte	OSPEDALE MORELLI - SONDALO (UNITA' SPINALE)	Lombardia	2013-11-05	Domicilio	2013-11-18	Domicilio	Traumatica	B	C4	C4	C4	C4	1	0	0	0	1	0	0	0	0	1	0	0	0	0	0	0	0	0	0	1	0
826	1971-10-01	M	SO	Lombardia	OSPEDALE MORELLI - SONDALO (UNITA' SPINALE)	Lombardia	2013-09-16	Domicilio	2013-10-10	Domicilio	Traumatica	B	L2	L2	L2	L2	1	1	0	0	1	1	0	0	0	1	0	0	0	1	0	1	0	0	0	1	0
827	1960-02-25	F	RN	Emilia-Romagna	OSPEDALE MORELLI - SONDALO (UNITA' SPINALE)	Lombardia	2013-09-11	Domicilio	2013-10-04	Domicilio	Traumatica	A	T3	T3	T3	T3	1	1	0	0	1	1	0	0	0	1	0	0	0	1	0	1	0	0	0	1	0
863	1974-10-25	M	TA	Puglia	OSPEDALE MORELLI - SONDALO (UNITA' SPINALE)	Lombardia	2013-10-02	Domicilio	2013-10-21	Domicilio	Traumatica	B	C6	C7	C6	C7	1	1	0	0	1	1	0	0	0	1	0	0	0	1	0	1	0	0	0	1	0
864	1979-09-20	M	MB	Lombardia	OSPEDALE MORELLI - SONDALO (UNITA' SPINALE)	Lombardia	2013-10-21	Domicilio	2013-11-08	Acuti	Traumatica	A	T4	T4	T4	T4	1	1	0	0	1	1	1	0	0	1	0	0	0	1	0	1	1	0	0	1	0
865	1975-05-22	M	VA	Lombardia	OSPEDALE MORELLI - SONDALO (UNITA' SPINALE)	Lombardia	2013-10-14	Domicilio	2013-10-27	Domicilio	Traumatica	A	C6	C7	C6	C7	0	1	0	0	1	1	1	0	0	1	0	0	0	1	0	1	1	0	0	1	0
866	1982-05-15	M	CR	Lombardia	OSPEDALE MORELLI - SONDALO (UNITA' SPINALE)	Lombardia	2013-10-15	Domicilio	2013-10-25	Domicilio	Traumatica	A	C6	C6	C6	C6	1	1	0	0	1	1	1	0	0	1	0	0	0	1	0	1	1	0	0	1	0
868	1949-02-10	M	CO	Lombardia	OSPEDALE MORELLI - SONDALO (UNITA' SPINALE)	Lombardia	2013-09-03	Acuti	2013-11-03	Domicilio	Traumatica	A	T6	T6	T6	T6	1	1	0	0	1	1	1	1	0	1	1	0	0	1	0	1	1	1	0	1	0
1026	1956-10-04	M	TO	Piemonte	OSPEDALE MORELLI - SONDALO (UNITA' SPINALE)	Lombardia	2013-11-26	Domicilio	2014-06-15	Domicilio	Traumatica	A	C6	C6	C6	C6	1	1	1	0	1	0	1	1	0	1	0	0	0	1	2	0	1	1	0	1	0
1027	1971-06-22	F	SO	Lombardia	OSPEDALE MORELLI - SONDALO (UNITA' SPINALE)	Lombardia	2014-01-20	Domicilio	2014-02-16	Domicilio	Traumatica	A	T2	T2	T2	T2	1	1	1	0	1	1	1	1	0	1	0	0	0	1	2	1	1	1	0	1	0
1028	1963-02-07	M	SO	Lombardia	OSPEDALE MORELLI - SONDALO (UNITA' SPINALE)	Lombardia	2014-01-22	Domicilio	2014-04-12	Domicilio	Traumatica	A	C5	C6	C5	C6	1	1	0	0	0	0	0	0	0	1	1	0	0	2	0	0	0	0	0	0	0
1029	1939-07-16	M	SO	Lombardia	OSPEDALE MORELLI - SONDALO (UNITA' SPINALE)	Lombardia	2014-03-04	Riabilitativa	2014-04-11	Riabilitativa	Traumatica	B	C3	C3	T6	T6	1	1	0	0	0	0	0	0	0	1	1	0	0	2	0	0	0	0	0	0	0
1033	1964-05-06	M	SO	Lombardia	OSPEDALE MORELLI - SONDALO (UNITA' SPINALE)	Lombardia	2014-04-01	Domicilio	2014-04-15	Domicilio	Traumatica	B	T7	T7	T7	T7	1	1	1	0	0	1	1	0	0	1	0	0	0	1	1	1	1	0	0	0	0
1133	1976-08-27	M	LT	Lazio	OSPEDALE MORELLI - SONDALO (UNITA' SPINALE)	Lombardia	2014-10-08	Acuti	2014-10-25	Domicilio	Traumatica	B	T12	T12	T12	T12	1	1	0	0	0	1	1	1	0	1	0	0	0	1	0	1	1	1	0	0	0
1325	1968-04-20	F	VE	Veneto	OSPEDALE MORELLI - SONDALO (UNITA' SPINALE)	Lombardia	2014-04-07	Domicilio	2014-04-18	Domicilio	Traumatica	A	T4	T4	T4	T4	1	0	0	0	0	0	0	0	0	1	1	0	0	0	0	0	0	0	0	0	0
1328	1973-12-14	M	SO	Lombardia	OSPEDALE MORELLI - SONDALO (UNITA' SPINALE)	Lombardia	2013-09-24	Acuti	2014-04-22	Domicilio	Traumatica	D	C4	C4	C4	C4	1	1	1	0	0	1	0	1	0	1	1	0	0	2	1	1	0	1	0	0	0
1330	1953-04-21	M	VA	Lombardia	OSPEDALE MORELLI - SONDALO (UNITA' SPINALE)	Lombardia	2014-03-17	Acuti	2014-04-17	Domicilio	Traumatica	A	T4	T4	T4	T4	0	1	1	0	1	1	0	1	0	1	0	0	0	2	1	1	0	1	0	2	0
1331	1958-05-27	M	TO	Piemonte	OSPEDALE MORELLI - SONDALO (UNITA' SPINALE)	Lombardia	2014-03-18	Domicilio	2014-05-18	Domicilio	Traumatica	A	L1	L1	L1	L1	1	1	1	0	0	1	0	0	0	1	0	0	0	1	2	1	0	0	0	0	0
1332	1961-12-28	M	BG	Lombardia	OSPEDALE MORELLI - SONDALO (UNITA' SPINALE)	Lombardia	2014-04-28	Domicilio	2014-05-18	Domicilio	Traumatica	C	C5	C6	C5	C6	1	1	1	0	0	1	0	0	0	1	0	0	0	1	1	1	0	0	0	0	0
1334	1948-10-18	M	SO	Lombardia	OSPEDALE MORELLI - SONDALO (UNITA' SPINALE)	Lombardia	2014-03-19	Domicilio	2014-04-22	Domicilio	Traumatica	A	C8	T1	C8	T1	1	1	1	0	1	1	1	0	0	1	1	0	0	1	1	1	1	0	0	1	0
1335	1943-01-02	M	MT	Basilicata	OSPEDALE MORELLI - SONDALO (UNITA' SPINALE)	Lombardia	2014-04-08	Domicilio	2014-06-19	Acuti	Traumatica	C	C4	C4	C4	C4	1	1	1	0	1	1	1	0	0	1	0	0	0	1	1	1	1	0	0	1	0
1597	1956-08-26	M	BG	Lombardia	OSPEDALE MORELLI - SONDALO (UNITA' SPINALE)	Lombardia	2014-05-06	Domicilio	2014-05-31	Domicilio	Traumatica	D	C4	C4	C4	C4	1	1	1	0	1	1	1	1	0	1	1	0	0	1	1	1	1	1	0	1	0
1601	1964-02-29	M	MI	Lombardia	OSPEDALE MORELLI - SONDALO (UNITA' SPINALE)	Lombardia	2014-05-20	Domicilio	2014-05-23	Domicilio	Traumatica	B	T12	T12	T12	T12	1	1	1	0	1	1	1	1	0	1	0	0	0	1	1	1	1	1	0	1	0
1602	1946-06-24	M	MT	Basilicata	OSPEDALE MORELLI - SONDALO (UNITA' SPINALE)	Lombardia	2014-05-15	Domicilio	2014-05-29	Domicilio	Traumatica	A	C5	C4	C5	C4	1	1	1	0	1	1	1	1	0	1	0	0	0	2	1	1	1	1	0	1	0
1603	1954-10-02	M	SV	Liguria	OSPEDALE MORELLI - SONDALO (UNITA' SPINALE)	Lombardia	2014-05-07	Domicilio	2014-06-13	Domicilio	Traumatica	C	C6	C8	C6	C8	1	1	0	1	1	1	1	0	0	1	0	0	0	1	0	1	1	0	0	1	1
1605	1969-09-05	M	LT	Lazio	OSPEDALE MORELLI - SONDALO (UNITA' SPINALE)	Lombardia	2014-04-04	Domicilio	2014-05-30	Domicilio	Traumatica	A	C6	C6	C6	C6	1	1	0	1	1	1	1	1	0	1	1	0	0	1	0	1	1	1	0	1	1
1606	1940-05-23	M	MI	Lombardia	OSPEDALE MORELLI - SONDALO (UNITA' SPINALE)	Lombardia	2014-06-09	Domicilio	2014-06-21	Domicilio	Traumatica	C	C4	C4	C4	C4	1	1	0	1	1	1	1	1	0	1	0	0	0	1	0	1	1	1	0	1	1
1752	1974-07-11	M	MT	Basilicata	OSPEDALE MORELLI - SONDALO (UNITA' SPINALE)	Lombardia	2014-05-08	Domicilio	2014-06-26	Domicilio	Traumatica	A	T7	T7	T7	T7	1	0	0	0	0	1	1	1	0	1	0	0	0	0	0	1	1	1	0	0	0
1753	1976-04-04	M	TO	Piemonte	OSPEDALE MORELLI - SONDALO (UNITA' SPINALE)	Lombardia	2014-06-03	Domicilio	2014-06-27	Domicilio	Traumatica	A	C7	C7	C7	C7	1	0	0	0	0	1	1	1	0	1	0	0	0	0	0	1	1	1	0	0	0
1754	1982-12-15	M	TO	Piemonte	OSPEDALE MORELLI - SONDALO (UNITA' SPINALE)	Lombardia	2014-06-03	Domicilio	2014-07-02	Domicilio	Traumatica	A	C6	C6	C6	C6	1	1	0	0	0	1	1	1	0	1	0	0	0	1	0	1	1	1	0	0	0
1756	1965-03-03	M	CN	Piemonte	OSPEDALE MORELLI - SONDALO (UNITA' SPINALE)	Lombardia	2014-06-30	Domicilio	2014-07-05	Domicilio	Traumatica	B	C6	C6	C6	C6	1	1	0	0	0	1	1	1	0	1	1	0	0	1	0	1	1	1	0	0	0
1757	1964-07-08	F	BA	Puglia	OSPEDALE MORELLI - SONDALO (UNITA' SPINALE)	Lombardia	2014-06-09	Domicilio	2014-07-05	Domicilio	Traumatica	A	T5	T5	T5	T5	1	1	0	0	0	1	1	1	0	1	0	0	0	1	0	1	1	1	0	0	0
2032	1969-08-03	M	TN	Trentino-Alto Adige	OSPEDALE MORELLI - SONDALO (UNITA' SPINALE)	Lombardia	2014-07-01	Domicilio	2014-07-31	Domicilio	Traumatica	A	C4	C4	C4	C4	1	1	0	0	1	1	1	1	0	1	0	0	0	1	0	1	1	1	0	1	0
2033	1991-01-08	M	GE	Liguria	OSPEDALE MORELLI - SONDALO (UNITA' SPINALE)	Lombardia	2014-07-15	Domicilio	2014-07-24	Domicilio	Traumatica	B	C5	C5	C5	C5	1	1	0	0	1	1	1	1	0	1	0	0	0	1	0	1	1	1	0	1	0
2037	1957-06-02	M	BS	Lombardia	OSPEDALE MORELLI - SONDALO (UNITA' SPINALE)	Lombardia	2014-03-25	Domicilio	2014-07-25	Domicilio	Traumatica	A	C7	C7	C7	C7	1	1	1	0	1	1	1	1	1	1	1	0	0	1	2	2	1	1	2	1	0
2055	1948-12-27	M	BG	Lombardia	OSPEDALE MORELLI - SONDALO (UNITA' SPINALE)	Lombardia	2014-07-15	Domicilio	2014-08-01	Domicilio	Traumatica	A	C7	C7	C7	C7	1	1	0	0	1	0	0	0	0	1	1	0	0	1	0	0	0	0	0	1	0
2058	1989-05-29	M	CI	Sardegna	OSPEDALE MORELLI - SONDALO (UNITA' SPINALE)	Lombardia	2014-08-04	Domicilio	2014-08-14	Domicilio	Traumatica	B	C6	C6	C6	C6	1	1	1	0	1	0	0	1	0	1	1	0	0	1	1	0	0	1	0	1	0
2059	1971-06-15	M	TV	Veneto	OSPEDALE MORELLI - SONDALO (UNITA' SPINALE)	Lombardia	2014-08-19	Domicilio	2014-09-07	Domicilio	Traumatica	B	C7	C7	C7	C7	1	1	1	0	1	0	0	1	0	1	0	0	0	1	1	0	0	1	0	1	0
2060	1998-06-23	M	SO	Lombardia	OSPEDALE MORELLI - SONDALO (UNITA' SPINALE)	Lombardia	2014-09-01	Domicilio	2014-09-09	Domicilio	Traumatica	A	C7	C7	C7	C7	1	1	1	0	1	0	0	1	0	1	1	0	0	1	1	0	0	1	0	1	0
2063	1942-03-25	M	EN	Sicilia	OSPEDALE MORELLI - SONDALO (UNITA' SPINALE)	Lombardia	2014-03-04	Riabilitativa	2014-08-04	Domicilio	Traumatica	B	L3	L3	L2	L2	1	1	1	0	1	1	1	1	0	1	0	0	0	1	1	1	1	1	0	1	0
2064	1942-06-04	F	SO	Lombardia	OSPEDALE MORELLI - SONDALO (UNITA' SPINALE)	Lombardia	2014-07-09	Domicilio	2014-08-09	Domicilio	Traumatica	A	L3	L3	L3	L3	1	1	1	0	1	1	1	1	0	1	1	0	0	1	1	1	1	1	0	1	0
2065	1971-02-23	M	NA	Campania	OSPEDALE MORELLI - SONDALO (UNITA' SPINALE)	Lombardia	2014-08-12	Domicilio	2014-09-06	Domicilio	Traumatica	D	C5	C6	L1	C7	1	1	1	0	1	1	1	1	0	1	0	0	0	1	1	1	1	1	0	1	0
2066	1995-01-22	M	BG	Lombardia	OSPEDALE MORELLI - SONDALO (UNITA' SPINALE)	Lombardia	2014-07-21	Domicilio	2014-08-01	Domicilio	Traumatica	B	C5	C4	C5	C4	1	1	1	0	1	1	1	1	0	1	0	0	0	1	1	1	1	1	0	1	0
2068	1972-12-15	F	RC	Calabria	OSPEDALE MORELLI - SONDALO (UNITA' SPINALE)	Lombardia	2014-07-28	Domicilio	2014-08-17	Domicilio	Traumatica	B	C7	C7	C7	C7	1	1	1	0	1	1	1	1	1	1	0	0	0	1	1	1	1	1	1	1	0
2070	1955-12-23	M	TO	Piemonte	OSPEDALE MORELLI - SONDALO (UNITA' SPINALE)	Lombardia	2014-07-22	Domicilio	2014-08-01	Domicilio	Traumatica	A	T10	T10	T10	T10	1	1	1	1	1	1	1	1	1	1	1	0	0	1	1	1	1	1	1	1	1
2071	1973-04-21	M	BG	Lombardia	OSPEDALE MORELLI - SONDALO (UNITA' SPINALE)	Lombardia	2014-07-16	Acuti	2014-09-07	Domicilio	Traumatica	B	C5	C4	C5	C4	1	1	1	1	1	1	1	1	1	1	0	0	0	1	1	1	1	1	1	1	1
2072	1966-08-22	F	MI	Lombardia	OSPEDALE MORELLI - SONDALO (UNITA' SPINALE)	Lombardia	2014-03-19	Domicilio	2014-07-19	Domicilio	Traumatica	A	C5	C5	C5	C5	1	1	1	1	1	1	1	1	1	1	1	0	0	1	2	1	1	1	1	1	1
2074	1959-10-30	M	MI	Lombardia	OSPEDALE MORELLI - SONDALO (UNITA' SPINALE)	Lombardia	2014-08-11	Domicilio	2014-09-10	Domicilio	Traumatica	A	T5	T5	T5	T5	1	1	1	1	1	1	1	1	1	1	0	0	0	1	1	1	1	1	1	1	1
2075	1955-06-05	M	BO	Emilia-Romagna	OSPEDALE MORELLI - SONDALO (UNITA' SPINALE)	Lombardia	2014-07-14	Domicilio	2014-08-11	Domicilio	Traumatica	A	C4	C4	C4	C4	1	1	1	1	1	1	1	1	1	1	0	0	0	1	1	1	1	1	1	1	1
2076	1970-02-11	M	AO	Valle d'Aosta	OSPEDALE MORELLI - SONDALO (UNITA' SPINALE)	Lombardia	2014-06-04	Domicilio	2014-07-11	Domicilio	Traumatica	A	T3	T3	T3	T3	1	1	1	1	1	1	1	1	1	1	0	0	0	1	1	1	1	1	1	1	1
2077	1962-02-04	M	MI	Lombardia	OSPEDALE MORELLI - SONDALO (UNITA' SPINALE)	Lombardia	2014-08-20	Domicilio	2014-08-29	Domicilio	Traumatica	A	C4	C4	C4	C4	1	1	1	1	1	1	1	1	1	1	1	0	0	1	1	1	1	1	1	1	1
2078	1976-08-03	M	LC	Lombardia	OSPEDALE MORELLI - SONDALO (UNITA' SPINALE)	Lombardia	2014-08-05	Domicilio	2014-08-14	Domicilio	Traumatica	A	C7	C7	C7	C7	1	1	1	1	1	1	1	1	1	1	0	0	0	1	1	1	1	1	1	1	1
2081	1973-12-21	M	BS	Lombardia	OSPEDALE MORELLI - SONDALO (UNITA' SPINALE)	Lombardia	2014-06-10	Acuti	2014-08-09	Domicilio	Traumatica	A	L1	L1	L1	L1	1	1	1	1	1	1	1	1	1	1	0	0	0	1	1	1	1	1	1	1	1
2725	1944-07-27	M	SO	Lombardia	OSPEDALE MORELLI - SONDALO (UNITA' SPINALE)	Lombardia	2014-09-09	Domicilio	2014-09-26	Domicilio	Traumatica	D	T6	T6	T6	T6	1	1	0	0	0	0	0	1	0	1	0	0	0	1	0	0	0	1	0	0	0
2727	1961-04-14	M	BS	Lombardia	OSPEDALE MORELLI - SONDALO (UNITA' SPINALE)	Lombardia	2014-09-22	Domicilio	2014-10-20	Domicilio	Traumatica	A	C8	C7	C8	C7	1	1	1	0	1	0	0	1	0	1	1	0	0	1	2	0	0	1	0	1	0
2728	1969-06-04	M	ME	Sicilia	OSPEDALE MORELLI - SONDALO (UNITA' SPINALE)	Lombardia	2014-10-05	Domicilio	2014-10-10	Domicilio	Traumatica	A	T9	T9	T9	T9	1	1	1	0	1	1	1	1	0	1	1	0	0	1	2	1	1	1	0	1	0
2729	1994-07-18	M	CE	Campania	OSPEDALE MORELLI - SONDALO (UNITA' SPINALE)	Lombardia	2014-09-30	Domicilio	2014-10-14	Domicilio	Traumatica	B	C4	C4	C4	C4	1	1	1	0	1	1	1	1	0	1	1	0	0	1	2	1	1	1	0	1	0
2731	1986-08-28	M	FG	Puglia	OSPEDALE MORELLI - SONDALO (UNITA' SPINALE)	Lombardia	2014-09-15	Domicilio	2014-10-04	Domicilio	Traumatica	A	C5	C3	C5	C3	1	1	1	0	1	1	1	1	0	0	0	0	0	1	2	1	1	1	0	1	0
2732	1979-10-26	M	VV	Calabria	OSPEDALE MORELLI - SONDALO (UNITA' SPINALE)	Lombardia	2014-10-07	Domicilio	2014-10-18	Domicilio	Traumatica	A	T10	T10	T10	T10	1	1	1	0	1	1	1	1	0	1	0	0	0	1	1	1	1	1	0	1	0
2733	1946-08-18	M	TO	Piemonte	OSPEDALE MORELLI - SONDALO (UNITA' SPINALE)	Lombardia	2014-09-09	Domicilio	2014-09-19	Domicilio	Traumatica	B	C4	C4	C4	C4	1	1	1	0	1	1	1	1	0	1	0	0	0	1	1	1	1	1	0	1	0
2735	1975-08-18	M	PD	Veneto	OSPEDALE MORELLI - SONDALO (UNITA' SPINALE)	Lombardia	2014-07-01	Domicilio	2014-09-27	Domicilio	Traumatica	A	C4	C4	C4	C4	1	1	1	0	1	1	1	1	0	1	0	0	0	1	1	1	1	1	0	1	0
2738	1950-10-10	F	TN	Trentino-Alto Adige	OSPEDALE MORELLI - SONDALO (UNITA' SPINALE)	Lombardia	2014-08-12	Domicilio	2014-09-26	Domicilio	Traumatica	C	C4	C4	C4	C4	1	1	1	0	1	0	0	1	0	1	0	0	0	1	1	0	0	1	0	1	0
2740	1974-07-30	M	TE	Abruzzo	OSPEDALE MORELLI - SONDALO (UNITA' SPINALE)	Lombardia	2014-09-09	Domicilio	2014-10-15	Domicilio	Traumatica	A	T7	T7	T7	T7	1	0	1	0	0	0	0	1	0	1	0	0	0	0	1	0	0	1	0	0	0
2741	1936-05-13	M	SO	Lombardia	OSPEDALE MORELLI - SONDALO (UNITA' SPINALE)	Lombardia	2014-09-11	Domicilio	2014-09-26	Domicilio	Traumatica	D	T7	T7	T7	T7	1	1	1	0	0	1	0	1	0	1	0	0	0	1	1	1	0	1	0	0	0
2743	1972-05-21	M	SO	Lombardia	OSPEDALE MORELLI - SONDALO (UNITA' SPINALE)	Lombardia	2014-09-02	Domicilio	2014-10-13	Domicilio	Traumatica	A	C6	C6	C6	C6	1	1	1	0	0	1	0	1	0	1	0	0	0	1	1	1	0	1	0	0	0
3085	1967-11-17	M	BS	Lombardia	OSPEDALE MORELLI - SONDALO (UNITA' SPINALE)	Lombardia	2013-09-23	Domicilio	2013-10-23	Domicilio	Traumatica	A	L3	L3	L3	L3	1	1	0	0	1	1	0	0	0	1	0	0	0	1	0	1	0	0	0	1	0
3194	1944-02-29	M	SO	Lombardia	OSPEDALE MORELLI - SONDALO (UNITA' SPINALE)	Lombardia	2014-10-09	Domicilio	2014-11-08	Domicilio	Traumatica	A	T5	T5	T5	T5	1	1	1	0	0	1	1	1	0	1	1	0	0	1	2	1	1	1	0	0	0
3195	1970-04-02	F	LT	Lazio	OSPEDALE MORELLI - SONDALO (UNITA' SPINALE)	Lombardia	2014-10-21	Domicilio	2014-11-22	Domicilio	Traumatica	NV	L5	L5	L5	L5	1	1	1	1	0	1	1	1	0	1	0	0	0	1	2	1	1	1	0	0	1
3196	1964-05-13	M	CO	Lombardia	OSPEDALE MORELLI - SONDALO (UNITA' SPINALE)	Lombardia	2014-10-27	Domicilio	2014-11-21	Domicilio	Traumatica	D	C6	C6	C6	C6	1	1	1	1	0	1	1	1	0	1	0	0	0	1	2	1	1	1	0	0	1
3198	1979-05-21	M	NO	Piemonte	OSPEDALE MORELLI - SONDALO (UNITA' SPINALE)	Lombardia	2014-10-14	Domicilio	2014-10-22	Domicilio	Traumatica	A	C7	C7	C7	C7	1	1	1	1	1	1	1	1	0	1	0	0	0	1	2	1	1	1	0	1	1
3199	1970-04-10	M	SO	Lombardia	OSPEDALE MORELLI - SONDALO (UNITA' SPINALE)	Lombardia	2014-11-04	Domicilio	2014-11-12	Domicilio	Traumatica	A	L3	L3	L3	L3	1	1	0	0	0	1	0	1	0	1	0	0	0	1	0	1	0	1	0	0	0
3201	1956-02-13	M	SS	Sardegna	OSPEDALE MORELLI - SONDALO (UNITA' SPINALE)	Lombardia	2014-08-13	Domicilio	2014-12-03	Domicilio	Traumatica	C	C6	C7	C6	C7	1	1	0	0	0	1	1	1	0	1	0	0	0	1	0	1	1	1	0	0	0
3202	1980-09-05	M	TO	Piemonte	OSPEDALE MORELLI - SONDALO (UNITA' SPINALE)	Lombardia	2014-11-05	Domicilio	2014-11-15	Domicilio	Traumatica	A	C5	C4	C5	C4	1	1	0	0	0	1	1	1	0	1	1	0	0	1	0	1	1	1	0	0	0
3203	1958-12-15	M	SO	Lombardia	OSPEDALE MORELLI - SONDALO (UNITA' SPINALE)	Lombardia	2014-09-16	Domicilio	2014-10-27	Domicilio	Traumatica	B	T10	T10	T10	T10	1	1	1	0	0	1	1	1	0	1	0	0	0	1	1	1	1	1	0	0	0
66	1970-09-22	M	TV	Veneto	OSPEDALE S. BORTOLO (Medicina Fisica e Riabilitazione )	Veneto	2013-11-27	Domicilio	2013-12-05	Domicilio	Traumatica	A	T10	T10	T10	T10	0	0	0	0	0	0	1	0	0	0	0	0	0	0	0	0	1	0	0	0	0
915	1966-07-28	F	VI	Veneto	OSPEDALE S. BORTOLO (Medicina Fisica e Riabilitazione )	Veneto	2014-02-17	Domicilio	2014-03-07	Domicilio	Traumatica	A	T11	T11	T11	T11	1	0	0	1	0	0	0	0	0	1	0	0	0	0	0	0	0	0	0	0	1
1870	1961-04-09	M	VI	Veneto	OSPEDALE S. BORTOLO (Medicina Fisica e Riabilitazione )	Veneto	2014-05-12	Acuti	2014-08-18	Riabilitativa	Traumatica	D	S4_S5	S4_S5	C7	C4	0	0	0	0	0	0	0	0	0	1	1	0	0	0	0	0	0	0	0	0	0
2119	1970-05-22	M	VE	Veneto	OSPEDALE S. BORTOLO (Medicina Fisica e Riabilitazione )	Veneto	2014-09-09	Domicilio	2014-09-13	Domicilio	Traumatica	B	C8	C8	C8	C8	0	0	0	0	0	0	1	0	0	0	0	0	0	0	0	0	2	0	0	0	0
2528	1960-08-14	M	VI	Veneto	OSPEDALE S. BORTOLO (Medicina Fisica e Riabilitazione )	Veneto	2014-08-26	Riabilitativa	2015-02-02	Domicilio	Traumatica	D	C3	C3	C8	C8	0	0	0	0	0	0	0	0	0	1	1	1	0	0	0	0	0	0	0	0	0
2951	1981-04-30	M	TV	Veneto	OSPEDALE S. BORTOLO (Medicina Fisica e Riabilitazione )	Veneto	2014-11-20	Riabilitativa	2015-03-06	Domicilio	Traumatica	B	L4	L4	L3	L3	0	0	0	0	0	0	0	1	0	1	1	1	0	0	0	0	0	1	0	0	0
348	1939-07-11	M	GE	Liguria	OSPEDALE SANTA CORONA - PIETRA LIGURE (UNITA' SPINALE UNIPOLARE)	Liguria	2014-03-11	Domicilio	2014-03-22	Domicilio	Traumatica	A	C7	C7	C7	C7	1	0	1	0	0	0	0	0	0	0	0	0	0	0	1	0	0	0	0	0	0
606	1971-03-31	M	SV	Liguria	OSPEDALE SANTA CORONA - PIETRA LIGURE (UNITA' SPINALE UNIPOLARE)	Liguria	2014-03-24	Domicilio	2014-04-05	Domicilio	Traumatica	C	C4	C4	C4	C4	1	0	0	0	0	0	0	0	0	0	0	0	0	0	0	0	0	0	0	0	0
837	1940-03-27	M	IM	Liguria	OSPEDALE SANTA CORONA - PIETRA LIGURE (UNITA' SPINALE UNIPOLARE)	Liguria	2014-04-14	Domicilio	2014-05-10	Domicilio	Traumatica	C	C5	C5	C5	C5	1	0	0	0	0	0	0	0	0	0	0	0	0	0	0	0	0	0	0	0	0
1037	1961-12-24	F	GE	Liguria	OSPEDALE SANTA CORONA - PIETRA LIGURE (UNITA' SPINALE UNIPOLARE)	Liguria	2014-02-24	Domicilio	2014-04-05	Domicilio	Traumatica	C	S4_S5	S4_S5	S4_S5	S4_S5	0	1	0	0	0	1	1	1	0	0	0	0	0	1	0	1	1	1	0	0	0
1073	1936-08-12	M	SV	Liguria	OSPEDALE SANTA CORONA - PIETRA LIGURE (UNITA' SPINALE UNIPOLARE)	Liguria	2014-09-08	Domicilio	2014-09-20	Domicilio	Traumatica	A	L3	T10	C4	C4	0	0	0	0	1	0	1	0	0	0	0	0	0	0	0	0	2	0	0	1	0
1074	1957-09-25	F	GE	Liguria	OSPEDALE SANTA CORONA - PIETRA LIGURE (UNITA' SPINALE UNIPOLARE)	Liguria	2013-10-07	Domicilio	2013-10-12	Domicilio	Traumatica	D	T10	T10	T10	T10	1	1	0	0	0	0	1	0	0	0	0	0	0	2	0	0	1	0	0	0	0
1076	1933-09-24	F	GE	Liguria	OSPEDALE SANTA CORONA - PIETRA LIGURE (UNITA' SPINALE UNIPOLARE)	Liguria	2013-10-14	Domicilio	2013-10-25	Domicilio	Traumatica	A	T4	T4	T4	T4	1	1	0	0	0	0	1	0	0	0	0	0	0	1	0	0	2	0	0	0	0
1077	1992-07-09	M	GE	Liguria	OSPEDALE SANTA CORONA - PIETRA LIGURE (UNITA' SPINALE UNIPOLARE)	Liguria	2013-10-14	Domicilio	2013-10-23	Domicilio	Traumatica	A	T5	T5	T5	T5	1	1	0	1	1	0	0	0	0	0	0	0	0	1	0	0	0	0	0	1	1
1085	1988-03-25	M	TO	Piemonte	OSPEDALE SANTA CORONA - PIETRA LIGURE (UNITA' SPINALE UNIPOLARE)	Liguria	2014-04-08	_	2014-05-24	Domicilio	Traumatica	A	C6	C6	C6	C6	1	0	1	0	0	0	0	0	0	0	0	0	0	0	1	0	0	0	0	0	0
1181	1976-12-22	M	SV	Liguria	OSPEDALE SANTA CORONA - PIETRA LIGURE (UNITA' SPINALE UNIPOLARE)	Liguria	2014-05-12	Domicilio	2014-05-17	Domicilio	Traumatica	NV	C5	C5	C5	C5	1	0	0	0	0	0	1	0	0	0	0	0	0	0	0	0	1	0	0	0	0
1318	1970-03-25	M	NU	Sardegna	OSPEDALE SANTA CORONA - PIETRA LIGURE (UNITA' SPINALE UNIPOLARE)	Liguria	2013-10-14	Domicilio	2014-03-15	Domicilio	Traumatica	A	T4	T4	T4	T4	0	0	1	0	0	1	0	0	0	0	0	0	0	0	2	1	0	0	0	0	0
1319	1991-08-25	M	SP	Liguria	OSPEDALE SANTA CORONA - PIETRA LIGURE (UNITA' SPINALE UNIPOLARE)	Liguria	2013-10-28	Domicilio	2013-11-02	Domicilio	Traumatica	A	C5	C5	C5	C5	1	1	0	0	0	0	0	1	0	0	0	0	0	1	0	0	0	1	0	0	0
1339	1974-10-15	M	AG	Sicilia	OSPEDALE SANTA CORONA - PIETRA LIGURE (UNITA' SPINALE UNIPOLARE)	Liguria	2013-11-04	Domicilio	2013-12-02	Domicilio	Traumatica	A	T4	T4	T4	T4	1	1	1	0	0	0	0	0	0	0	1	0	0	1	1	0	0	0	0	0	0
1340	1977-09-15	M	VR	Veneto	OSPEDALE SANTA CORONA - PIETRA LIGURE (UNITA' SPINALE UNIPOLARE)	Liguria	2013-11-11	Domicilio	2014-02-01	Domicilio	Traumatica	A	C6	C6	C6	C6	0	0	1	0	0	0	0	0	0	0	1	0	0	0	2	0	0	0	0	0	0
1341	1974-09-28	M	CN	Piemonte	OSPEDALE SANTA CORONA - PIETRA LIGURE (UNITA' SPINALE UNIPOLARE)	Liguria	2013-11-11	Domicilio	2013-12-06	Domicilio	Traumatica	A	L3	L3	L2	L3	1	0	0	0	0	0	0	0	0	1	0	0	0	0	0	0	0	0	0	0	0
1343	1987-05-10	M	TP	Sicilia	OSPEDALE SANTA CORONA - PIETRA LIGURE (UNITA' SPINALE UNIPOLARE)	Liguria	2013-11-25	Domicilio	2013-12-05	Domicilio	Traumatica	A	T5	T5	T5	T5	1	1	0	0	0	0	0	0	0	0	1	0	0	1	0	0	0	0	0	0	0
1346	1977-08-03	M	GE	Liguria	OSPEDALE SANTA CORONA - PIETRA LIGURE (UNITA' SPINALE UNIPOLARE)	Liguria	2013-12-09	Assistenziale	2013-12-20	Assistenziale	Traumatica	A	T12	T12	T12	T12	1	1	1	0	0	0	0	0	0	0	1	0	0	2	1	0	0	0	0	0	0
1364	1971-05-07	M	GE	Liguria	OSPEDALE SANTA CORONA - PIETRA LIGURE (UNITA' SPINALE UNIPOLARE)	Liguria	2014-01-07	Domicilio	2014-01-11	Domicilio	Traumatica	A	C7	C5	C7	C5	1	0	1	0	1	0	0	0	0	0	0	0	0	0	1	0	0	0	0	1	0
1369	1965-07-05	M	GE	Liguria	OSPEDALE SANTA CORONA - PIETRA LIGURE (UNITA' SPINALE UNIPOLARE)	Liguria	2014-01-02	Domicilio	2014-03-15	Domicilio	Traumatica	A	T4	T4	T4	T4	0	0	1	0	0	0	0	0	0	0	0	0	0	0	2	0	0	0	0	0	0
1371	1976-12-22	M	SV	Liguria	OSPEDALE SANTA CORONA - PIETRA LIGURE (UNITA' SPINALE UNIPOLARE)	Liguria	2014-01-07	Domicilio	2014-02-17	Domicilio	Traumatica	NV	C5	C5	C5	C5	0	0	0	0	1	1	1	0	0	0	0	0	0	0	0	1	2	0	0	2	0
1372	1968-09-16	F	AL	Piemonte	OSPEDALE SANTA CORONA - PIETRA LIGURE (UNITA' SPINALE UNIPOLARE)	Liguria	2014-02-06	Domicilio	2014-04-05	Domicilio	Traumatica	A	T4	T4	T4	T4	0	0	1	1	0	0	0	0	0	0	0	0	0	0	2	0	0	0	0	0	2
1392	1957-10-28	M	SV	Liguria	OSPEDALE SANTA CORONA - PIETRA LIGURE (UNITA' SPINALE UNIPOLARE)	Liguria	2014-02-07	Acuti	2014-03-01	Domicilio	Traumatica	A	T3	T3	T3	T3	0	0	0	0	0	0	0	0	0	1	0	0	0	0	0	0	0	0	0	0	0
1393	1963-12-06	M	CN	Piemonte	OSPEDALE SANTA CORONA - PIETRA LIGURE (UNITA' SPINALE UNIPOLARE)	Liguria	2014-02-24	Domicilio	2014-03-01	Domicilio	Traumatica	A	T3	T3	T3	T3	0	1	1	1	0	1	0	1	0	0	0	0	0	1	1	1	0	1	0	0	1
1408	1939-02-05	M	VV	Calabria	OSPEDALE SANTA CORONA - PIETRA LIGURE (UNITA' SPINALE UNIPOLARE)	Liguria	2014-03-17	Domicilio	2014-03-21	Domicilio	Traumatica	D	T10	T10	T10	T10	1	1	0	0	0	0	0	0	0	0	0	0	0	1	0	0	0	0	0	0	0
1409	1982-09-23	M	RC	Calabria	OSPEDALE SANTA CORONA - PIETRA LIGURE (UNITA' SPINALE UNIPOLARE)	Liguria	2014-03-17	Domicilio	2014-05-13	Domicilio	Traumatica	A	T4	T4	T4	T4	0	0	1	1	0	0	0	0	0	0	0	0	0	0	2	0	0	0	0	0	2
1411	1973-01-24	F	GE	Liguria	OSPEDALE SANTA CORONA - PIETRA LIGURE (UNITA' SPINALE UNIPOLARE)	Liguria	2014-03-24	Domicilio	2014-05-19	Domicilio	Traumatica	A	T12	T12	T12	T12	0	1	0	0	0	0	0	0	0	1	1	0	0	1	0	0	0	0	0	0	0
1412	1980-10-20	M	GE	Liguria	OSPEDALE SANTA CORONA - PIETRA LIGURE (UNITA' SPINALE UNIPOLARE)	Liguria	2014-03-25	Domicilio	2014-04-03	Domicilio	Traumatica	A	NV	C5	NV	C5	1	1	0	0	1	0	0	0	0	0	1	0	0	1	0	0	0	0	0	1	0
1413	1935-02-15	M	SV	Liguria	OSPEDALE SANTA CORONA - PIETRA LIGURE (UNITA' SPINALE UNIPOLARE)	Liguria	2014-03-25	Domicilio	2014-04-12	Domicilio	Traumatica	A	T10	T10	T10	T10	1	1	1	0	0	0	0	0	0	0	0	0	0	2	1	0	0	0	0	0	0
1420	1969-12-06	M	FG	Puglia	OSPEDALE SANTA CORONA - PIETRA LIGURE (UNITA' SPINALE UNIPOLARE)	Liguria	2014-05-05	Domicilio	2014-05-31	Domicilio	Traumatica	A	T10	T10	T10	T10	0	0	0	1	0	0	1	0	0	0	0	0	0	0	0	0	2	0	0	0	2
1422	1985-09-02	M	PA	Sicilia	OSPEDALE SANTA CORONA - PIETRA LIGURE (UNITA' SPINALE UNIPOLARE)	Liguria	2014-05-19	Domicilio	2014-05-30	Domicilio	Traumatica	A	T1	T1	T1	T1	1	1	0	0	0	0	0	0	0	0	0	0	0	1	0	0	0	0	0	0	0
1423	1975-04-16	M	SV	Liguria	OSPEDALE SANTA CORONA - PIETRA LIGURE (UNITA' SPINALE UNIPOLARE)	Liguria	2014-05-20	Domicilio	2014-05-31	Domicilio	Traumatica	B	C6	C6	C6	C4	0	1	0	0	1	1	0	0	0	0	1	0	0	1	0	1	0	0	0	1	0
1430	1949-04-11	M	SV	Liguria	OSPEDALE SANTA CORONA - PIETRA LIGURE (UNITA' SPINALE UNIPOLARE)	Liguria	2014-06-03	Domicilio	2014-06-14	Domicilio	Traumatica	C	C6	C6	C6	C6	1	0	1	0	0	0	0	0	0	0	0	0	0	0	1	0	0	0	0	0	0
1439	1946-02-10	M	GE	Liguria	OSPEDALE SANTA CORONA - PIETRA LIGURE (UNITA' SPINALE UNIPOLARE)	Liguria	2014-05-21	Domicilio	2014-06-14	Domicilio	Traumatica	A	T10	T10	T10	T10	0	0	1	0	0	0	0	0	0	0	0	0	0	0	1	0	0	0	0	0	0
1476	1935-04-04	F	SV	Liguria	OSPEDALE SANTA CORONA - PIETRA LIGURE (UNITA' SPINALE UNIPOLARE)	Liguria	2014-06-09	Domicilio	2014-06-23	Domicilio	Traumatica	A	C7	C7	C5	C5	1	0	0	0	0	0	1	0	0	0	0	0	0	0	0	0	2	0	0	0	0
1503	1974-02-23	M	CN	Piemonte	OSPEDALE SANTA CORONA - PIETRA LIGURE (UNITA' SPINALE UNIPOLARE)	Liguria	2014-03-24	Domicilio	2014-04-11	Domicilio	Traumatica	A	L2	L2	L2	L3	1	1	0	0	1	0	0	1	0	1	0	0	0	1	0	0	0	1	0	1	0
1542	1968-04-04	M	SV	Liguria	OSPEDALE SANTA CORONA - PIETRA LIGURE (UNITA' SPINALE UNIPOLARE)	Liguria	2014-04-09	Acuti	2014-07-02	Domicilio	Traumatica	A	T9	T9	T9	T9	1	0	0	1	0	0	0	0	0	1	0	0	0	0	0	0	0	0	0	0	2
1726	1972-03-16	F	GE	Liguria	OSPEDALE SANTA CORONA - PIETRA LIGURE (UNITA' SPINALE UNIPOLARE)	Liguria	2014-06-23	Domicilio	2014-06-26	Domicilio	Traumatica	A	C7	C7	C7	C7	0	1	0	0	0	0	0	0	0	0	0	0	0	1	0	0	0	0	0	0	0
1727	1943-07-02	M	SV	Liguria	OSPEDALE SANTA CORONA - PIETRA LIGURE (UNITA' SPINALE UNIPOLARE)	Liguria	2014-06-16	Domicilio	2014-07-12	Domicilio	Traumatica	A	T11	T8	T8	T8	1	0	0	0	0	0	0	1	0	0	0	0	0	0	0	0	0	1	0	0	0
1888	1980-04-28	M	AT	Piemonte	OSPEDALE SANTA CORONA - PIETRA LIGURE (UNITA' SPINALE UNIPOLARE)	Liguria	2014-09-02	Domicilio	2014-10-25	Domicilio	Traumatica	A	C5	C5	C5	C5	0	1	0	0	1	0	0	0	0	0	0	0	0	2	0	0	0	0	0	1	0
1908	1985-02-28	M	CN	Piemonte	OSPEDALE SANTA CORONA - PIETRA LIGURE (UNITA' SPINALE UNIPOLARE)	Liguria	2014-07-21	Domicilio	2014-08-05	Domicilio	Traumatica	C	C6	C5	C6	C5	1	0	0	0	0	0	0	0	0	0	0	0	0	0	0	0	0	0	0	0	0
1932	1945-02-15	M	GE	Liguria	OSPEDALE SANTA CORONA - PIETRA LIGURE (UNITA' SPINALE UNIPOLARE)	Liguria	2014-07-14	Domicilio	2014-07-25	Domicilio	Traumatica	A	C4	C4	C4	C4	0	1	0	0	1	0	0	0	0	0	1	0	0	1	0	0	0	0	0	1	0
1937	1994-02-17	M	GE	Liguria	OSPEDALE SANTA CORONA - PIETRA LIGURE (UNITA' SPINALE UNIPOLARE)	Liguria	2014-07-29	Domicilio	2014-08-15	Domicilio	Traumatica	C	C6	C6	C6	C6	0	1	0	0	0	0	0	1	0	1	1	0	0	1	0	0	0	1	0	0	0
1938	1946-09-18	F	SV	Liguria	OSPEDALE SANTA CORONA - PIETRA LIGURE (UNITA' SPINALE UNIPOLARE)	Liguria	2014-08-05	Domicilio	2014-08-24	Domicilio	Traumatica	A	L3	L3	L3	L3	0	1	0	0	0	0	0	0	0	1	0	0	0	1	0	0	0	0	0	0	0
1939	1971-04-23	M	FI	Toscana	OSPEDALE SANTA CORONA - PIETRA LIGURE (UNITA' SPINALE UNIPOLARE)	Liguria	2014-06-09	Domicilio	2014-08-13	Domicilio	Traumatica	A	T4	T4	T4	T4	0	0	1	0	0	0	0	0	0	0	0	0	0	0	2	0	0	0	0	0	0
1940	1978-01-08	M	CZ	Calabria	OSPEDALE SANTA CORONA - PIETRA LIGURE (UNITA' SPINALE UNIPOLARE)	Liguria	2014-07-21	Domicilio	2014-07-28	Domicilio	Traumatica	A	T10	T10	T10	T10	0	0	1	0	0	0	0	0	0	0	0	0	0	0	1	0	0	0	0	0	0
1941	1981-09-04	M	TO	Piemonte	OSPEDALE SANTA CORONA - PIETRA LIGURE (UNITA' SPINALE UNIPOLARE)	Liguria	2014-07-07	Domicilio	2014-08-02	Domicilio	Traumatica	A	T10	T10	T10	T10	0	0	0	0	0	0	0	0	0	0	0	0	0	0	0	0	0	0	0	0	0
1960	1933-09-19	M	GE	Liguria	OSPEDALE SANTA CORONA - PIETRA LIGURE (UNITA' SPINALE UNIPOLARE)	Liguria	2014-08-04	Domicilio	2014-08-23	Domicilio	Traumatica	A	T11	T11	T11	T11	1	0	0	0	0	0	0	0	0	0	1	0	0	0	0	0	0	0	0	0	0
2449	1974-11-03	M	SV	Liguria	OSPEDALE SANTA CORONA - PIETRA LIGURE (UNITA' SPINALE UNIPOLARE)	Liguria	2014-08-14	Acuti	2014-09-27	Domicilio	Traumatica	C	L3	T12	L3	L2	0	0	1	1	0	1	0	0	0	0	0	0	0	0	1	1	0	0	0	0	1
2450	1958-05-18	M	IM	Liguria	OSPEDALE SANTA CORONA - PIETRA LIGURE (UNITA' SPINALE UNIPOLARE)	Liguria	2014-08-19	Domicilio	2014-09-22	Domicilio	Traumatica	B	L1	L1	L1	L1	1	1	1	0	0	0	0	0	0	0	1	0	0	1	1	0	0	0	0	0	0
2454	1965-06-10	M	SP	Liguria	OSPEDALE SANTA CORONA - PIETRA LIGURE (UNITA' SPINALE UNIPOLARE)	Liguria	2014-09-01	Domicilio	2014-09-04	Domicilio	Traumatica	A	T2	T2	T1	T1	1	0	0	0	0	0	0	0	0	0	0	0	0	0	0	0	0	0	0	0	0
2456	1968-01-04	M	SV	Liguria	OSPEDALE SANTA CORONA - PIETRA LIGURE (UNITA' SPINALE UNIPOLARE)	Liguria	2014-09-09	Acuti	2014-09-30	Domicilio	Traumatica	A	T3	T3	T3	T3	0	0	0	1	0	1	0	0	0	0	1	0	0	0	0	1	0	0	0	0	2
2467	1980-01-03	M	AT	Piemonte	OSPEDALE SANTA CORONA - PIETRA LIGURE (UNITA' SPINALE UNIPOLARE)	Liguria	2014-09-30	Domicilio	2014-10-11	Domicilio	Traumatica	B	C7	C7	C6	C6	1	0	0	0	0	0	1	0	0	0	0	0	0	0	0	0	2	0	0	0	0
2487	1983-03-10	M	NO	Piemonte	OSPEDALE SANTA CORONA - PIETRA LIGURE (UNITA' SPINALE UNIPOLARE)	Liguria	2014-08-11	Acuti	2014-10-11	Domicilio	Traumatica	C	T12	T12	T12	T12	0	0	0	0	0	0	0	0	0	1	0	0	0	0	0	0	0	0	0	0	0
3041	1973-02-07	M	GE	Liguria	OSPEDALE SANTA CORONA - PIETRA LIGURE (UNITA' SPINALE UNIPOLARE)	Liguria	2014-10-27	Domicilio	2014-10-31	Domicilio	Traumatica	A	T6	T6	T6	T6	0	0	0	0	0	0	0	0	0	0	0	0	0	0	0	0	0	0	0	0	0
3158	1948-02-08	M	GE	Liguria	OSPEDALE SANTA CORONA - PIETRA LIGURE (UNITA' SPINALE UNIPOLARE)	Liguria	2014-11-18	Domicilio	2014-12-04	Domicilio	Traumatica	A	C7	C7	C7	C7	1	0	0	0	1	0	0	0	0	1	0	0	0	0	0	0	0	0	0	1	0
3159	1987-09-03	F	AG	Sicilia	OSPEDALE SANTA CORONA - PIETRA LIGURE (UNITA' SPINALE UNIPOLARE)	Liguria	2014-11-03	Domicilio	2014-11-13	Domicilio	Traumatica	A	T7	T7	T7	T7	1	0	0	0	0	0	0	0	0	0	0	0	0	0	0	0	0	0	0	0	0
3161	1983-02-12	F	SR	Sicilia	OSPEDALE SANTA CORONA - PIETRA LIGURE (UNITA' SPINALE UNIPOLARE)	Liguria	2014-03-12	Domicilio	2014-03-30	Domicilio	Traumatica	A	T8	T8	T8	T8	1	1	1	0	0	0	0	0	0	0	0	0	0	1	1	0	0	0	0	0	0
3208	1980-12-07	F	GE	Liguria	OSPEDALE SANTA CORONA - PIETRA LIGURE (UNITA' SPINALE UNIPOLARE)	Liguria	2014-11-10	Domicilio	2014-12-06	Domicilio	Traumatica	A	T12	T12	T12	T12	0	0	0	0	0	0	0	0	0	0	0	0	0	0	0	0	0	0	0	0	0
3209	1979-01-01	M	GE	Liguria	OSPEDALE SANTA CORONA - PIETRA LIGURE (UNITA' SPINALE UNIPOLARE)	Liguria	2014-08-18	Assistenziale	2014-12-09	Domicilio	Traumatica	A	C5	C5	C5	C5	0	0	0	0	0	0	0	0	0	0	0	0	0	0	0	0	0	0	0	0	0
3350	1967-05-23	M	LU	Toscana	OSPEDALE SANTA CORONA - PIETRA LIGURE (UNITA' SPINALE UNIPOLARE)	Liguria	2014-09-29	Domicilio	2014-12-21	Domicilio	Traumatica	A	T10	T10	T10	T10	0	0	1	0	1	0	0	0	0	0	0	0	0	0	2	0	0	0	0	1	0
3351	1978-11-14	F	SV	Liguria	OSPEDALE SANTA CORONA - PIETRA LIGURE (UNITA' SPINALE UNIPOLARE)	Liguria	2014-09-29	Domicilio	2014-12-23	Domicilio	Traumatica	A	T4	T4	T4	T4	0	0	1	0	1	0	0	0	0	0	0	0	0	0	2	0	0	0	0	1	0
3352	1965-06-13	M	IM	Liguria	OSPEDALE SANTA CORONA - PIETRA LIGURE (UNITA' SPINALE UNIPOLARE)	Liguria	2014-12-15	Domicilio	2014-12-20	Domicilio	Traumatica	A	C6	C6	C6	C6	0	0	1	0	1	0	0	0	0	0	0	0	0	0	1	0	0	0	0	1	0
3371	1965-06-13	M	IM	Liguria	OSPEDALE SANTA CORONA - PIETRA LIGURE (UNITA' SPINALE UNIPOLARE)	Liguria	2014-12-15	Domicilio	2014-12-20	Domicilio	Traumatica	A	C6	C6	C6	C6	0	0	1	0	1	0	0	0	0	0	1	0	0	0	1	0	0	0	0	1	0
3424	1960-07-04	M	PU	Marche	OSPEDALE SANTA CORONA - PIETRA LIGURE (UNITA' SPINALE UNIPOLARE)	Liguria	2014-12-12	Domicilio	2015-02-14	Domicilio	Traumatica	A	C5	C5	C5	C5	0	0	1	0	0	0	0	0	0	0	0	0	0	0	2	0	0	0	0	0	0
3557	1963-05-13	M	PV	Lombardia	OSPEDALE SANTA CORONA - PIETRA LIGURE (UNITA' SPINALE UNIPOLARE)	Liguria	2014-12-17	Acuti	2015-05-02	Domicilio	Traumatica	A	T4	T4	T4	T4	0	0	0	0	0	0	0	0	0	0	0	0	0	0	0	0	0	0	0	0	0
160	1953-01-29	M	MI	Lombardia	P.O. CENTRO TRAUMATOLOGICO ORTOPEDICO (UNITA' OPERATIVA MIELOLESI)	Lombardia	2013-09-17	Acuti	2013-10-08	Domicilio	Traumatica	D	NV	NV	C5	C5	1	0	0	0	0	0	0	0	0	1	0	0	0	0	0	0	0	0	0	0	0
166	1962-07-04	M	MB	Lombardia	P.O. CENTRO TRAUMATOLOGICO ORTOPEDICO (UNITA' OPERATIVA MIELOLESI)	Lombardia	2013-09-23	Domicilio	2013-10-19	Domicilio	Traumatica	D	NV	NV	NV	NV	1	1	0	1	0	0	1	0	0	1	0	0	0	1	0	0	1	0	0	0	2
267	1974-03-17	M	RM	Lazio	P.O. CENTRO TRAUMATOLOGICO ORTOPEDICO (UNITA' OPERATIVA MIELOLESI)	Lombardia	2014-02-18	Domicilio	2014-02-25	Domicilio	Traumatica	A	T6	T6	T6	T6	1	0	0	0	0	0	0	0	0	1	0	0	0	0	0	0	0	0	0	0	0
268	1939-03-15	M	TO	Piemonte	P.O. CENTRO TRAUMATOLOGICO ORTOPEDICO (UNITA' OPERATIVA MIELOLESI)	Lombardia	2014-01-23	Domicilio	2014-02-04	Domicilio	Traumatica	A	T10	T10	T10	T10	1	0	0	0	0	0	0	0	0	1	0	0	0	0	0	0	0	0	0	0	0
269	1984-04-01	M	VA	Lombardia	P.O. CENTRO TRAUMATOLOGICO ORTOPEDICO (UNITA' OPERATIVA MIELOLESI)	Lombardia	2014-01-07	Domicilio	2014-02-07	Domicilio	Traumatica	C	C5	C5	C5	C5	0	0	0	0	0	0	1	1	0	1	0	0	0	0	0	0	1	1	0	0	0
270	1963-12-22	M	MI	Lombardia	P.O. CENTRO TRAUMATOLOGICO ORTOPEDICO (UNITA' OPERATIVA MIELOLESI)	Lombardia	2013-10-08	Riabilitativa	2014-02-08	Domicilio	Traumatica	C	L3	L3	L3	L3	0	0	0	0	0	0	1	1	0	1	0	0	0	0	0	0	1	1	0	0	0
271	1942-02-09	M	CR	Lombardia	P.O. CENTRO TRAUMATOLOGICO ORTOPEDICO (UNITA' OPERATIVA MIELOLESI)	Lombardia	2013-10-18	Riabilitativa	2014-01-31	Domicilio	Traumatica	C	T3	T3	T3	T3	0	0	0	0	0	0	1	1	0	1	0	0	0	0	0	0	1	1	0	0	0
272	1981-12-17	M	MI	Lombardia	P.O. CENTRO TRAUMATOLOGICO ORTOPEDICO (UNITA' OPERATIVA MIELOLESI)	Lombardia	2013-11-21	Domicilio	2014-01-25	Domicilio	Traumatica	A	T6	T6	T6	T6	1	0	0	0	0	0	1	0	0	0	0	0	0	0	0	0	2	0	0	0	0
278	1974-05-08	M	MI	Lombardia	P.O. CENTRO TRAUMATOLOGICO ORTOPEDICO (UNITA' OPERATIVA MIELOLESI)	Lombardia	2013-10-18	Riabilitativa	2013-12-21	Domicilio	Traumatica	A	T8	T8	T8	T8	0	1	0	0	0	0	0	0	0	1	0	0	0	1	0	0	0	0	0	0	0
284	1945-12-27	F	MI	Lombardia	P.O. CENTRO TRAUMATOLOGICO ORTOPEDICO (UNITA' OPERATIVA MIELOLESI)	Lombardia	2013-10-15	Domicilio	2013-12-06	Domicilio	Traumatica	C	L3	L3	L3	L3	1	0	0	1	0	0	0	1	0	1	0	0	0	0	0	0	0	1	0	0	2
286	1933-04-21	M	MI	Lombardia	P.O. CENTRO TRAUMATOLOGICO ORTOPEDICO (UNITA' OPERATIVA MIELOLESI)	Lombardia	2013-12-04	Domicilio	2013-12-13	Domicilio	Traumatica	A	T4	T4	T4	T4	1	1	0	1	0	0	1	1	0	1	0	0	0	1	0	0	1	1	0	0	2
287	1994-05-15	F	MI	Lombardia	P.O. CENTRO TRAUMATOLOGICO ORTOPEDICO (UNITA' OPERATIVA MIELOLESI)	Lombardia	2013-11-06	Riabilitativa	2013-12-24	Domicilio	Traumatica	C	C6	C7	ND	ND	1	0	1	1	0	1	1	1	0	1	0	0	0	0	1	1	1	1	0	0	2
289	1971-11-20	M	VA	Lombardia	P.O. CENTRO TRAUMATOLOGICO ORTOPEDICO (UNITA' OPERATIVA MIELOLESI)	Lombardia	2013-10-10	Acuti	2013-12-21	Domicilio	Traumatica	A	T11	T11	T11	T11	1	0	1	1	0	1	1	1	0	1	0	0	0	0	1	1	1	1	0	0	1
298	1972-02-09	M	MI	Lombardia	P.O. CENTRO TRAUMATOLOGICO ORTOPEDICO (UNITA' OPERATIVA MIELOLESI)	Lombardia	2013-11-13	Domicilio	2013-11-26	Domicilio	Traumatica	A	T4	T4	T4	T4	1	0	0	0	0	0	0	1	0	1	0	0	0	0	0	0	0	1	0	0	0
299	1963-01-16	M	MI	Lombardia	P.O. CENTRO TRAUMATOLOGICO ORTOPEDICO (UNITA' OPERATIVA MIELOLESI)	Lombardia	2013-08-21	Domicilio	2013-11-30	Domicilio	Traumatica	A	T12	T12	T12	T12	1	0	1	0	0	0	0	1	0	0	0	0	0	0	2	0	0	1	0	0	0
301	1980-12-07	M	MI	Lombardia	P.O. CENTRO TRAUMATOLOGICO ORTOPEDICO (UNITA' OPERATIVA MIELOLESI)	Lombardia	2013-03-20	Acuti	2013-11-29	Domicilio	Traumatica	C	C7	C7	C7	C7	1	0	0	0	0	0	1	0	0	1	0	0	0	0	0	0	1	0	0	0	0
302	1976-08-26	M	VA	Lombardia	P.O. CENTRO TRAUMATOLOGICO ORTOPEDICO (UNITA' OPERATIVA MIELOLESI)	Lombardia	2013-09-25	Domicilio	2013-11-05	Domicilio	Traumatica	A	T6	T6	T1	T1	1	0	0	1	0	0	1	1	0	1	0	0	0	0	0	0	1	1	0	0	1
362	1957-04-30	M	MI	Lombardia	P.O. CENTRO TRAUMATOLOGICO ORTOPEDICO (UNITA' OPERATIVA MIELOLESI)	Lombardia	2014-02-12	Domicilio	2014-03-13	Domicilio	Traumatica	B	T10	T10	T10	T10	1	0	1	0	0	1	0	0	0	1	0	0	0	0	1	1	0	0	0	0	0
363	1992-10-15	M	BG	Lombardia	P.O. CENTRO TRAUMATOLOGICO ORTOPEDICO (UNITA' OPERATIVA MIELOLESI)	Lombardia	2014-01-28	Domicilio	2014-03-11	Domicilio	Traumatica	A	T4	T4	T4	T4	1	0	1	0	0	1	0	1	0	1	0	0	0	0	1	1	0	2	0	0	0
588	1983-07-30	F	PV	Lombardia	P.O. CENTRO TRAUMATOLOGICO ORTOPEDICO (UNITA' OPERATIVA MIELOLESI)	Lombardia	2014-03-17	Domicilio	2014-03-29	Domicilio	Traumatica	A	T5	T5	T1	T1	1	1	0	0	0	0	0	0	0	1	0	0	0	2	0	0	0	0	0	0	0
592	1971-06-24	M	CT	Sicilia	P.O. CENTRO TRAUMATOLOGICO ORTOPEDICO (UNITA' OPERATIVA MIELOLESI)	Lombardia	2014-05-27	Domicilio	2014-07-14	Domicilio	Traumatica	A	T12	T12	T12	T12	1	1	1	0	0	1	1	0	0	1	0	0	0	1	1	1	1	0	0	0	0
594	1965-03-29	M	CL	Sicilia	P.O. CENTRO TRAUMATOLOGICO ORTOPEDICO (UNITA' OPERATIVA MIELOLESI)	Lombardia	2014-03-03	Acuti	2014-03-28	Domicilio	Traumatica	D	C5	C5	C5	C5	1	0	1	0	0	1	1	0	0	1	0	0	0	0	2	1	1	0	0	0	0
1092	1972-06-07	M	MB	Lombardia	P.O. CENTRO TRAUMATOLOGICO ORTOPEDICO (UNITA' OPERATIVA MIELOLESI)	Lombardia	2014-03-13	Acuti	2014-05-17	Domicilio	Traumatica	A	C7	C7	C7	C7	1	0	0	0	1	1	0	0	0	1	0	0	0	0	0	1	0	0	0	1	0
1095	1969-12-15	M	MI	Lombardia	P.O. CENTRO TRAUMATOLOGICO ORTOPEDICO (UNITA' OPERATIVA MIELOLESI)	Lombardia	2014-04-07	Domicilio	2014-04-11	Domicilio	Traumatica	A	C4	C4	C4	C4	1	1	1	0	1	1	0	0	0	1	0	0	0	1	1	1	0	0	0	1	0
1096	1967-07-13	M	MB	Lombardia	P.O. CENTRO TRAUMATOLOGICO ORTOPEDICO (UNITA' OPERATIVA MIELOLESI)	Lombardia	2014-03-24	Domicilio	2014-04-11	Domicilio	Traumatica	A	T3	T3	T1	T1	1	1	1	0	1	1	1	0	0	1	1	0	0	2	1	1	1	0	0	1	0
1100	1989-05-16	M	LO	Lombardia	P.O. CENTRO TRAUMATOLOGICO ORTOPEDICO (UNITA' OPERATIVA MIELOLESI)	Lombardia	2014-02-03	Domicilio	2014-02-20	Domicilio	Traumatica	A	T9	T9	T9	T9	1	0	1	0	0	0	0	1	0	1	1	0	0	0	1	0	0	1	0	0	0
1101	1950-01-30	M	MI	Lombardia	P.O. CENTRO TRAUMATOLOGICO ORTOPEDICO (UNITA' OPERATIVA MIELOLESI)	Lombardia	2014-01-22	Domicilio	2014-02-12	Domicilio	Traumatica	D	L5	L5	L3	L3	1	1	1	0	0	0	0	1	0	1	0	0	0	1	1	0	0	1	0	0	0
1320	1958-08-13	M	MI	Lombardia	P.O. CENTRO TRAUMATOLOGICO ORTOPEDICO (UNITA' OPERATIVA MIELOLESI)	Lombardia	2014-02-15	Acuti	2014-05-22	Domicilio	Traumatica	A	T12	T12	T12	T12	1	0	1	0	0	0	0	0	0	1	1	0	0	0	1	0	0	0	0	0	0
1321	1974-01-17	M	MI	Lombardia	P.O. CENTRO TRAUMATOLOGICO ORTOPEDICO (UNITA' OPERATIVA MIELOLESI)	Lombardia	2014-03-25	Domicilio	2014-05-30	Domicilio	Traumatica	A	C6	C6	C6	C6	1	1	1	0	0	1	1	0	0	1	0	0	0	1	1	1	1	0	0	0	0
1322	1981-12-17	M	MI	Lombardia	P.O. CENTRO TRAUMATOLOGICO ORTOPEDICO (UNITA' OPERATIVA MIELOLESI)	Lombardia	2014-05-15	Domicilio	2014-05-23	Domicilio	Traumatica	A	T6	T6	T6	T6	1	1	1	0	0	1	1	0	0	1	0	0	0	1	1	1	1	0	0	0	0
1323	1957-03-31	M	VC	Piemonte	P.O. CENTRO TRAUMATOLOGICO ORTOPEDICO (UNITA' OPERATIVA MIELOLESI)	Lombardia	2014-05-12	Domicilio	2014-05-23	Domicilio	Traumatica	A	T8	T8	T8	T8	1	1	1	0	0	1	1	1	0	1	0	0	0	1	1	1	1	1	0	0	0
1324	1951-10-15	M	LC	Lombardia	P.O. CENTRO TRAUMATOLOGICO ORTOPEDICO (UNITA' OPERATIVA MIELOLESI)	Lombardia	2014-01-09	Riabilitativa	2014-05-27	Acuti	Traumatica	A	C4	C4	C4	C4	1	1	1	0	1	1	1	1	0	1	1	0	0	1	1	1	1	1	0	2	0
1716	1942-10-17	M	MI	Lombardia	P.O. CENTRO TRAUMATOLOGICO ORTOPEDICO (UNITA' OPERATIVA MIELOLESI)	Lombardia	2014-05-26	Domicilio	2014-07-01	Domicilio	Traumatica	A	C6	C6	C6	C6	1	1	1	0	1	1	1	0	0	1	1	0	0	1	1	1	1	0	0	1	0
1718	1947-11-03	M	MB	Lombardia	P.O. CENTRO TRAUMATOLOGICO ORTOPEDICO (UNITA' OPERATIVA MIELOLESI)	Lombardia	2014-04-07	Riabilitativa	2014-07-11	Domicilio	Traumatica	C	T5	T5	C5	C5	1	1	1	0	1	1	1	1	0	1	1	0	0	1	1	1	1	1	0	1	0
1719	1951-03-14	M	MI	Lombardia	P.O. CENTRO TRAUMATOLOGICO ORTOPEDICO (UNITA' OPERATIVA MIELOLESI)	Lombardia	2014-04-17	Acuti	2014-06-20	Domicilio	Traumatica	A	C5	C5	C5	C5	0	1	1	0	1	1	1	1	0	1	1	0	0	1	1	1	1	1	0	1	0
1721	1965-11-14	F	MI	Lombardia	P.O. CENTRO TRAUMATOLOGICO ORTOPEDICO (UNITA' OPERATIVA MIELOLESI)	Lombardia	2014-04-04	Acuti	2014-06-14	Domicilio	Traumatica	A	T4	T4	T4	T4	1	1	1	0	1	1	1	1	0	1	1	0	0	1	1	1	1	1	0	1	0
1722	1991-09-07	M	MI	Lombardia	P.O. CENTRO TRAUMATOLOGICO ORTOPEDICO (UNITA' OPERATIVA MIELOLESI)	Lombardia	2014-02-04	Acuti	2014-06-19	Domicilio	Traumatica	A	T10	T10	T10	T10	1	1	1	1	1	1	1	1	0	1	1	0	0	1	1	1	1	1	0	1	1
1723	1969-04-28	F	MI	Lombardia	P.O. CENTRO TRAUMATOLOGICO ORTOPEDICO (UNITA' OPERATIVA MIELOLESI)	Lombardia	2014-06-04	Domicilio	2014-06-24	Domicilio	Traumatica	A	T12	T12	T12	T12	0	1	1	1	1	1	1	1	0	1	0	0	0	2	1	1	1	1	0	1	1
1724	1959-01-26	M	MI	Lombardia	P.O. CENTRO TRAUMATOLOGICO ORTOPEDICO (UNITA' OPERATIVA MIELOLESI)	Lombardia	2014-06-04	Domicilio	2014-06-25	Domicilio	Traumatica	A	T12	T12	T12	T12	1	1	1	1	1	1	1	1	0	1	0	0	0	1	1	1	1	1	0	1	1
2053	1959-02-25	F	VA	Lombardia	P.O. CENTRO TRAUMATOLOGICO ORTOPEDICO (UNITA' OPERATIVA MIELOLESI)	Lombardia	2014-03-25	Domicilio	2014-08-02	Domicilio	Traumatica	A	L1	L1	L1	L1	1	1	1	1	0	1	0	0	1	1	0	0	0	1	1	1	0	0	1	0	1
2054	1953-09-06	F	MI	Lombardia	P.O. CENTRO TRAUMATOLOGICO ORTOPEDICO (UNITA' OPERATIVA MIELOLESI)	Lombardia	2014-05-15	Domicilio	2014-07-26	Domicilio	Traumatica	A	T4	T4	T4	T4	1	1	1	1	0	1	0	0	1	1	1	0	0	1	1	1	0	0	1	0	1
2909	1949-10-23	M	BG	Lombardia	P.O. CENTRO TRAUMATOLOGICO ORTOPEDICO (UNITA' OPERATIVA MIELOLESI)	Lombardia	2013-12-17	Domicilio	2014-05-31	Domicilio	Traumatica	A	C6	C6	C6	C6	1	0	1	0	0	0	0	1	0	1	0	0	0	0	2	0	0	1	0	0	0
2910	1972-06-25	M	MI	Lombardia	P.O. CENTRO TRAUMATOLOGICO ORTOPEDICO (UNITA' OPERATIVA MIELOLESI)	Lombardia	2014-07-21	Riabilitativa	2014-10-11	Domicilio	Traumatica	A	C6	C6	C6	C6	1	1	1	0	0	1	1	1	0	1	1	0	0	1	2	1	1	1	0	0	0
2912	1964-06-09	M	VA	Lombardia	P.O. CENTRO TRAUMATOLOGICO ORTOPEDICO (UNITA' OPERATIVA MIELOLESI)	Lombardia	2014-09-19	Domicilio	2014-09-26	Domicilio	Traumatica	A	T4	T4	T4	T4	1	1	1	0	0	1	1	1	0	1	0	0	0	1	1	1	1	1	0	0	0
3058	1941-03-13	M	VA	Lombardia	P.O. CENTRO TRAUMATOLOGICO ORTOPEDICO (UNITA' OPERATIVA MIELOLESI)	Lombardia	2014-07-08	Acuti	2014-10-31	Domicilio	Traumatica	A	T6	T6	T6	T6	1	1	1	0	1	1	0	1	0	1	1	0	0	1	1	1	0	1	0	1	0
3059	1956-01-13	M	MI	Lombardia	P.O. CENTRO TRAUMATOLOGICO ORTOPEDICO (UNITA' OPERATIVA MIELOLESI)	Lombardia	2014-10-28	Acuti	2014-10-31	Domicilio	Traumatica	B	L4	L4	L4	L4	1	1	1	0	1	1	0	1	1	0	0	0	0	1	1	1	0	1	1	1	0
3103	1992-04-24	F	MI	Lombardia	P.O. CENTRO TRAUMATOLOGICO ORTOPEDICO (UNITA' OPERATIVA MIELOLESI)	Lombardia	2014-05-09	Riabilitativa	2014-11-21	Domicilio	Traumatica	A	L5	L5	L2	L2	1	1	0	0	0	1	0	1	0	1	1	0	0	1	0	1	0	1	0	0	0
3189	1992-04-24	F	MI	Lombardia	P.O. CENTRO TRAUMATOLOGICO ORTOPEDICO (UNITA' OPERATIVA MIELOLESI)	Lombardia	2014-05-09	Riabilitativa	2014-11-21	Domicilio	Traumatica	A	S1	S1	S1	S1	1	1	0	0	0	1	1	1	1	1	1	0	0	1	0	1	1	1	1	0	0
3190	1977-10-19	M	MI	Lombardia	P.O. CENTRO TRAUMATOLOGICO ORTOPEDICO (UNITA' OPERATIVA MIELOLESI)	Lombardia	2014-09-08	Domicilio	2014-11-21	Acuti	Traumatica	A	T8	T8	T1	T1	1	1	0	1	0	1	1	1	1	1	0	0	0	1	0	1	1	1	1	0	1
335	1951-08-28	M	PD	Veneto	PRESIDIO OSPEDALIERO DI CAMPOSAMPIERO (Dipartimento di Riabilitazione)	Veneto	2013-11-04	Domicilio	2013-11-15	Domicilio	Traumatica	C	S4_S5	S4_S5	T10	T10	1	0	1	0	0	1	1	0	0	0	1	0	0	0	1	1	1	0	0	0	0
2112	1958-05-27	M	BL	Veneto	PRESIDIO OSPEDALIERO DI CAMPOSAMPIERO (Dipartimento di Riabilitazione)	Veneto	2014-06-09	Domicilio	2014-06-17	Domicilio	Traumatica	A	T4	T4	T4	T4	1	0	0	0	0	0	0	0	0	0	0	0	0	0	0	0	0	0	0	0	0
2113	1965-04-03	M	PD	Veneto	PRESIDIO OSPEDALIERO DI CAMPOSAMPIERO (Dipartimento di Riabilitazione)	Veneto	2014-08-04	Domicilio	2014-08-26	Domicilio	Traumatica	A	T4	T4	T4	T4	1	0	0	0	0	1	0	1	0	1	0	0	0	0	0	1	0	1	0	0	0

## Sheet: Foglio2
Per la legenda, è tutto molto intuibile tranne le variabili relative agli interventi se=0 non c'è stato intervento se=1 c'è stato se=2 intervento invasivo
